# Supplementary material for: 3-Amino­carbonyl­pyridinium difluoro­acetate at 123 K
Source: Acta Crystallogr Sect E Struct Rep Online. 2009 Oct 28;65(Pt 11):o2896–7. doi: 10.1107/S1600536809043414 (PMC2971316; doi:10.1107/S1600536809043414)
Supplement: Supplementary file 1 [file e-65-o2896-sup1.cif]

##############################################################################
###                                                                        ###
###        Electronic paper (Acta Crystallographica Section E)             ###
###                                                                        ###
##############################################################################
#                                                                            #
# This CIF contains the data in a paper accepted for publication in Acta     #
# Crystallographica Section E. It conforms to the requirements of Notes      #
# for Authors for Section E, and has been peer reviewed under the auspices   #
# of the IUCr Commission on Journals.                                        #
#                                                                            #
# Full details of the Crystallographic Information File format               #
# are given in the paper "The Crystallographic Information File (CIF):       #
# a New Standard Archive File for Crystallography" by S. R. Hall, F. H.      #
# Allen and I. D. Brown [Acta Cryst. (1991), A47, 655-685].                  #
#                                                                            #
# The current version of the core CIF dictionary is obtainable from          #
# ftp://ftp.iucr.org/pub/cif_core.dic. The current version number is 2.4.    #
#                                                                            #
# Software is freely available for graphical display of the structure(s) in  #
# this CIF.  For information consult the CIF home page http://www.iucr.org/  #
# cif/home.html                                                              #
#                                                                            #
# This file may be used for bona fide research purposes within the           #
# scientific community so long as proper attribution is given to the journal # 
# article from which it was obtained.                                        #
#                                                                            #
##############################################################################
                                             
data_global
_audit_creation_method     'PLATON'<TABLE ACC> option'
_journal_date_recd_electronic     2009-09-23
_journal_date_accepted     2009-10-21
_journal_name_full     'Acta Crystallographica, Section E'
_journal_year     2009
_journal_volume     65
_journal_issue     11
_journal_page_first     o2896
_journal_page_last     o2897
_journal_paper_category     QO
_journal_coeditor_code     FL2272
_publ_contact_author_name
;
Miss Julie Bardin
;
_publ_contact_author_address
;
Solid-State Research Group
Strathclyde Institute of Pharmacy and Biomedical Sciences
The John Arbuthnott Building
University of Strathclyde
27 Taylor Street
Glasgow G4 0NR, U.K.
;
_publ_contact_author_email     'j.bardin@strath.ac.uk'
_publ_contact_author_fax     '01415522562'
_publ_contact_author_phone     '01415484855'
_publ_section_title
;
3-Aminocarbonylpyridinium difluoroacetate at 123 K
;
loop_
    _publ_author_name
    _publ_author_footnote
    _publ_author_address
    'Bardin, Julie' .
;
Strathclyde Institute of Pharmacy and Biomedical Sciences
The John Arbuthnott Building
University of Strathclyde
27 Taylor Street
Glasgow G4 0NR
Scotland
;
    'Florence, Alastair J.' .
;
Strathclyde Institute of Pharmacy and Biomedical Sciences
The John Arbuthnott Building
University of Strathclyde
27 Taylor Street
Glasgow G4 0NR
Scotland
;
    'Arlin, Jean-Baptiste' .
;
Strathclyde Institute of Pharmacy and Biomedical Sciences
The John Arbuthnott Building
University of Strathclyde
27 Taylor Street
Glasgow G4 0NR
Scotland
;
    'Kennedy, Alan R.' .
;
WestCHEM
Department of Pure & Applied Chemistry
University of Strathclyde
295 Cathedral Street
Glasgow G1 1XL
Scotland
;
    'Wong, Li Ven' .
;
Strathclyde Institute of Pharmacy and Biomedical Sciences
The John Arbuthnott Building
University of Strathclyde
27 Taylor Street
Glasgow G4 0NR
Scotland
;
data_I
_chemical_name_systematic
;
3-Aminocarbonylpyridinium difluoroacetate
;
_chemical_name_common     ?
_chemical_formula_moiety     'C6 H7 N2 O +, C2 H F2 O2 -'
_chemical_formula_sum     'C8 H8 F2 N2 O3'
_chemical_formula_structural     ?
_chemical_formula_iupac     'C6 H7 N2 O +, C2 H F2 O2 -'
_chemical_formula_weight     218.16
_chemical_melting_point     ?
_symmetry_cell_setting     Monoclinic
_symmetry_space_group_name_H-M     'P 21/c'
_symmetry_space_group_name_Hall     '-P 2ybc'
loop_
    _symmetry_equiv_pos_site_id
    _symmetry_equiv_pos_as_xyz
    1 x,y,z
    2 -x,1/2+y,1/2-z
    3 -x,-y,-z
    4 x,1/2-y,1/2+z
_cell_length_a     4.9888(2)
_cell_length_b     25.6147(12)
_cell_length_c     7.2006(4)
_cell_angle_alpha     90
_cell_angle_beta     105.912(2)
_cell_angle_gamma     90
_cell_volume     884.88(7)
_cell_formula_units_Z     4
_cell_measurement_reflns_used     6311
_cell_measurement_theta_min     2.94
_cell_measurement_theta_max     28.37
_cell_measurement_temperature     123
_cell_special_details
;
;
_exptl_crystal_description     'slab'
_exptl_crystal_colour     'colourless'
_exptl_crystal_size_max     0.300
_exptl_crystal_size_mid     0.100
_exptl_crystal_size_min     0.020
_exptl_crystal_size_rad     ?
_exptl_crystal_density_diffrn     1.638
_exptl_crystal_density_meas     ?
_exptl_crystal_density_method     'Not Measured'
_exptl_crystal_F_000     448
_exptl_absorpt_coefficient_mu     0.152
_exptl_absorpt_correction_type     'multi-scan'
_exptl_absorpt_process_details     '(SADABS; Sheldrick, 2002)'
_exptl_absorpt_correction_T_min     0.929
_exptl_absorpt_correction_T_max     0.997
_exptl_special_details
;
;
_diffrn_ambient_temperature     123
_diffrn_radiation_type     'MoK\a'
_diffrn_radiation_wavelength     0.71073
_diffrn_radiation_source     'fine-focus sealed tube'
_diffrn_radiation_monochromator     'graphite'
_diffrn_measurement_device_type     'Bruker APEXII CCD'
_diffrn_measurement_method     '\f and \w'
_diffrn_detector_area_resol_mean     ?
_diffrn_reflns_number     8921
_diffrn_reflns_av_R_equivalents     0.0152
_diffrn_reflns_av_sigmaI/netI     0.0113
_diffrn_reflns_theta_min     1.59
_diffrn_reflns_theta_max     28.37
_diffrn_reflns_theta_full     28.37
_diffrn_measured_fraction_theta_max     0.991
_diffrn_measured_fraction_theta_full     0.991
_diffrn_reflns_limit_h_min     -6
_diffrn_reflns_limit_h_max     6
_diffrn_reflns_limit_k_min     -32
_diffrn_reflns_limit_k_max     34
_diffrn_reflns_limit_l_min     -8
_diffrn_reflns_limit_l_max     9
_diffrn_reflns_reduction_process
;
;
_refine_special_details
;
Refinement on <i>F</i>^2^ for ALL reflections except those flagged by the user
for potential systematic errors. Weighted <i>R</i>-factors <i>wR</i> and all
goodnesses of fit <i>S</i> are based on <i>F</i>^2^, conventional
<i>R</i>-factors <i>R</i> are based on <i>F</i>, with <i>F</i> set to zero for
negative <i>F</i>^2^. The observed criterion of <i>F</i>^2^ > \s(<i>F</i>^2^)
is used only for calculating -<i>R</i>-factor-obs <i>etc</i>. and is not
relevant to the choice of reflections for refinement. <i>R</i>-factors based
on <i>F</i>^2^ are statistically about twice as large as those based on
<i>F</i>, and <i>R</i>-factors based on ALL data will be even larger.
;
_reflns_number_total     2201
_reflns_number_gt     2087
_reflns_threshold_expression     I>2\s(I)
_refine_ls_structure_factor_coef     Fsqd
_refine_ls_matrix_type     full
_refine_ls_R_factor_all     0.0348
_refine_ls_R_factor_gt     0.0335
_refine_ls_wR_factor_gt     0.0900
_refine_ls_wR_factor_ref     0.0911
_refine_ls_goodness_of_fit_ref     1.054
_refine_ls_restrained_S_all     1.054
_refine_ls_number_reflns     2201
_refine_ls_number_parameters     152
_refine_ls_number_restraints     1
_refine_ls_number_constraints     ?
_refine_ls_hydrogen_treatment     'mixed'
_refine_ls_weighting_scheme     'calc'
_refine_ls_weighting_details
         'calc w=1/[\s^2^(Fo^2^)+(0.0508P)^2^+0.3230P] where P=(Fo^2^+2Fc^2^)/3'
_atom_sites_solution_hydrogens     'geom'
_atom_sites_solution_primary     'direct'
_atom_sites_solution_secondary     'difmap'
_refine_ls_shift/su_max     0.001
_refine_ls_shift/su_mean     0.000
_refine_diff_density_max     0.411
_refine_diff_density_min     -0.306
_refine_ls_extinction_method     'none'
_refine_ls_abs_structure_details     ?
_refine_ls_abs_structure_Flack     .
loop_
    _atom_type_symbol
    _atom_type_description
    _atom_type_scat_dispersion_real
    _atom_type_scat_dispersion_imag
    _atom_type_scat_source
    O O 0.0106 0.0060 'International Tables Vol C Tables 4.2.6.8 and 6.1.1.4'
    N N 0.0061 0.0033 'International Tables Vol C Tables 4.2.6.8 and 6.1.1.4'
    F F 0.0171 0.0103 'International Tables Vol C Tables 4.2.6.8 and 6.1.1.4'
    H H 0.0000 0.0000 'International Tables Vol C Tables 4.2.6.8 and 6.1.1.4'
    C C 0.0033 0.0016 'International Tables Vol C Tables 4.2.6.8 and 6.1.1.4'
_computing_data_collection     'APEX2 (Bruker, 2007)'
_computing_cell_refinement     'SAINT (Bruker, 2007)'
_computing_data_reduction     'SAINT (Bruker, 2007)'
_computing_structure_solution     'SHELXS97 (Sheldrick, 2008)'
_computing_structure_refinement     'SHELXL97 (Sheldrick, 2008)'
_computing_molecular_graphics
                 'PLATON (Spek, 2009) and Mercury (Macrae <i>et al.</i>,  2006)'
_computing_publication_material     'PLATON (Spek, 2009)'
loop_
    _atom_site_type_symbol
    _atom_site_label
    _atom_site_fract_x
    _atom_site_fract_y
    _atom_site_fract_z
    _atom_site_U_iso_or_equiv
    _atom_site_thermal_displace_type
    _atom_site_calc_flag
    _atom_site_refinement_flags
    _atom_site_occupancy
    O O1 0.80371(15) 0.74427(3) 0.79966(12) 0.0214(2) Uani . . 1.000
    N N1 0.11038(17) 0.87200(3) 0.62567(12) 0.0159(2) Uani . . 1.000
    N N2 0.36157(18) 0.71520(3) 0.75584(14) 0.0186(3) Uani . . 1.000
    C C1 0.19020(19) 0.82177(4) 0.64341(14) 0.0146(2) Uani . . 1.000
    C C2 0.44978(19) 0.80807(4) 0.76136(14) 0.0139(2) Uani . . 1.000
    C C3 0.6222(2) 0.84727(4) 0.86318(15) 0.0176(3) Uani . . 1.000
    C C4 0.5320(2) 0.89865(4) 0.84480(15) 0.0199(3) Uani . . 1.000
    C C5 0.2730(2) 0.91037(4) 0.72202(15) 0.0187(3) Uani . . 1.000
    C C6 0.5522(2) 0.75269(4) 0.77430(14) 0.0149(2) Uani . . 1.000
    F F1 0.12172(14) 0.59643(3) 0.66362(11) 0.0300(2) Uani . . 1.000
    F F2 0.27896(15) 0.52181(3) 0.59164(10) 0.0292(2) Uani . . 1.000
    O O2 0.73632(16) 0.53207(3) 0.90515(13) 0.0238(3) Uani . . 1.000
    O O3 0.61539(15) 0.61630(3) 0.89351(11) 0.0201(2) Uani . . 1.000
    C C7 0.56993(19) 0.56809(4) 0.85520(14) 0.0147(2) Uani . . 1.000
    C C8 0.2715(2) 0.55331(4) 0.74290(15) 0.0177(3) Uani . . 1.000
    H H1 0.06810 0.79550 0.57480 0.0180 Uiso calc R 1.000
    H H1N -0.063(2) 0.8784(7) 0.543(2) 0.045(5) Uiso . . 1.000
    H H2N 0.185(3) 0.7234(6) 0.750(2) 0.026(4) Uiso . . 1.000
    H H3 0.80110 0.83880 0.94500 0.0210 Uiso calc R 1.000
    H H3N 0.422(3) 0.6835(6) 0.773(2) 0.027(4) Uiso . . 1.000
    H H4 0.64680 0.92550 0.91570 0.0240 Uiso calc R 1.000
    H H5 0.21060 0.94550 0.70600 0.0220 Uiso calc R 1.000
    H H6 0.171(3) 0.5363(5) 0.822(2) 0.017(3) Uiso . . 1.000
loop_
    _atom_site_aniso_label
    _atom_site_aniso_U_11
    _atom_site_aniso_U_22
    _atom_site_aniso_U_33
    _atom_site_aniso_U_12
    _atom_site_aniso_U_13
    _atom_site_aniso_U_23
    O1 0.0136(4) 0.0203(4) 0.0305(4) 0.0040(3) 0.0065(3) 0.0053(3)
    N1 0.0135(4) 0.0148(4) 0.0183(4) 0.0022(3) 0.0027(3) 0.0026(3)
    N2 0.0156(4) 0.0124(4) 0.0281(5) 0.0020(3) 0.0066(3) 0.0021(3)
    C1 0.0130(4) 0.0137(4) 0.0168(4) -0.0002(3) 0.0034(3) 0.0009(3)
    C2 0.0132(4) 0.0132(4) 0.0154(4) 0.0012(3) 0.0042(3) 0.0020(3)
    C3 0.0140(4) 0.0181(5) 0.0186(4) 0.0002(3) 0.0011(3) 0.0005(3)
    C4 0.0196(5) 0.0156(5) 0.0223(5) -0.0022(4) 0.0023(4) -0.0023(4)
    C5 0.0202(5) 0.0139(4) 0.0218(5) 0.0017(3) 0.0054(4) 0.0009(3)
    C6 0.0144(4) 0.0152(4) 0.0149(4) 0.0025(3) 0.0039(3) 0.0021(3)
    F1 0.0183(3) 0.0226(3) 0.0402(4) 0.0048(2) -0.0072(3) 0.0045(3)
    F2 0.0318(4) 0.0254(3) 0.0267(4) -0.0055(3) 0.0020(3) -0.0094(3)
    O2 0.0151(4) 0.0154(4) 0.0377(5) 0.0025(3) 0.0019(3) 0.0020(3)
    O3 0.0158(3) 0.0128(3) 0.0276(4) -0.0002(3) -0.0007(3) -0.0019(3)
    C7 0.0122(4) 0.0140(4) 0.0175(4) -0.0006(3) 0.0036(3) 0.0005(3)
    C8 0.0146(4) 0.0146(4) 0.0216(5) -0.0006(3) 0.0011(4) 0.0003(4)
_geom_special_details
;
Bond distances, angles <i>etc</i>. have been calculated using the rounded
fractional coordinates. All su's are estimated from the variances of the
(full) variance-covariance matrix. The cell e.s.d.'s are taken into account in
the estimation of distances, angles and torsion angles
;
loop_
    _geom_bond_atom_site_label_1
    _geom_bond_atom_site_label_2
    _geom_bond_site_symmetry_1
    _geom_bond_site_symmetry_2
    _geom_bond_distance
    _geom_bond_publ_flag
    F1 C8 . . 1.3676(13) no
    F2 C8 . . 1.3642(13) no
    O1 C6 . . 1.2364(13) no
    O2 C7 . . 1.2272(13) no
    O3 C7 . . 1.2721(13) no
    N1 C1 . . 1.3425(13) no
    N1 C5 . . 1.3405(13) no
    N2 C6 . . 1.3323(13) no
    N1 H1N . . 0.920(12) no
    N2 H2N . . 0.895(16) no
    N2 H3N . . 0.863(15) no
    C1 C2 . . 1.3851(14) no
    C2 C6 . . 1.5020(14) no
    C2 C3 . . 1.3928(14) no
    C3 C4 . . 1.3854(15) no
    C4 C5 . . 1.3838(15) no
    C1 H1 . . 0.9500 no
    C3 H3 . . 0.9500 no
    C4 H4 . . 0.9500 no
    C5 H5 . . 0.9500 no
    C7 C8 . . 1.5342(14) no
    C8 H6 . . 0.960(14) no
loop_
    _geom_contact_atom_site_label_1
    _geom_contact_atom_site_label_2
    _geom_contact_distance
    _geom_contact_site_symmetry_1
    _geom_contact_site_symmetry_2
    _geom_contact_publ_flag
    F1 C3 3.1645(13) . 4_464 no
    F1 O3 2.6133(11) . . no
    F1 C4 3.1997(13) . 4_464 no
    F2 C4 3.2885(13) . 2_646 no
    F2 C4 3.1834(13) . 4_564 no
    F2 F2 2.9535(11) . 3_566 no
    F2 F2 3.0741(11) . 3_666 no
    F2 O2 2.7472(11) . . no
    F2 C5 3.1716(13) . 4_564 no
    F1 H4 2.6100 . 4_464 no
    F1 H3 2.5300 . 4_464 no
    F1 H3N 2.682(15) . . no
    F2 H4 2.8400 . 4_564 no
    F2 H5 2.8300 . 4_564 no
    F2 H4 2.5000 . 2_646 no
    O1 C1 3.1763(13) . 4_665 no
    O1 C1 3.1802(13) . 1_655 no
    O1 N2 2.9801(12) . 1_655 no
    O2 C8 3.2403(14) . 1_655 no
    O2 F2 2.7472(11) . . no
    O2 O2 3.0848(12) . 3_767 no
    O2 C8 3.3558(13) . 3_667 no
    O2 C5 3.2458(13) . 2_646 no
    O2 N1 3.2275(12) . 4_665 no
    O2 C5 3.3464(14) . 4_665 no
    O3 F1 2.6133(11) . . no
    O3 C5 3.3459(13) . 4_565 no
    O3 N2 2.8836(11) . . no
    O3 N1 2.5921(12) . 4_665 no
    O3 C1 3.3389(13) . 4_665 no
    O3 C4 3.4089(13) . 4_565 no
    O1 H2N 2.099(15) . 1_655 no
    O1 H3 2.6400 . . no
    O1 H1 2.3000 . 4_665 no
    O1 H1 2.6900 . 1_655 no
    O2 H6 2.577(13) . 3_667 no
    O2 H1N 2.589(17) . 4_665 no
    O2 H6 2.405(15) . 1_655 no
    O2 H5 2.7900 . 4_665 no
    O2 H5 2.4000 . 2_646 no
    O3 H3N 2.046(15) . . no
    O3 H1N 1.675(12) . 4_665 no
    N1 C3 3.3972(14) . 1_455 no
    N1 C7 3.2463(13) . 4_464 no
    N1 O2 3.2275(12) . 4_464 no
    N1 O3 2.5921(12) . 4_464 no
    N2 O3 2.8836(11) . . no
    N2 O1 2.9801(12) . 1_455 no
    N2 C1 3.2748(14) . 4_565 no
    N2 H1 2.6500 . . no
    C1 O1 3.1802(13) . 1_455 no
    C1 N2 3.2748(14) . 4_564 no
    C1 O1 3.1763(13) . 4_464 no
    C1 O3 3.3389(13) . 4_464 no
    C3 N1 3.3972(14) . 1_655 no
    C3 F1 3.1645(13) . 4_665 no
    C4 F2 3.1834(13) . 4_565 no
    C4 O3 3.4089(13) . 4_564 no
    C4 F2 3.2885(13) . 2_656 no
    C4 F1 3.1997(13) . 4_665 no
    C5 O2 3.3464(14) . 4_464 no
    C5 C8 3.5712(15) . 4_564 no
    C5 F2 3.1716(13) . 4_565 no
    C5 O3 3.3459(13) . 4_564 no
    C5 C7 3.4089(14) . 4_564 no
    C5 O2 3.2458(13) . 2_656 no
    C7 C5 3.4089(14) . 4_565 no
    C7 N1 3.2463(13) . 4_665 no
    C8 C5 3.5712(15) . 4_565 no
    C8 O2 3.3558(13) . 3_667 no
    C8 O2 3.2403(14) . 1_455 no
    C1 H2N 3.054(14) . 4_564 no
    C1 H2N 2.636(15) . . no
    C7 H3N 3.065(15) . . no
    C7 H1N 2.388(14) . 4_665 no
    H1 O1 2.3000 . 4_464 no
    H1 H2N 2.2200 . . no
    H1 N2 2.6500 . . no
    H1 O1 2.6900 . 1_455 no
    H1N O3 1.675(12) . 4_464 no
    H1N C7 2.388(14) . 4_464 no
    H1N O2 2.589(17) . 4_464 no
    H2N C1 3.054(14) . 4_565 no
    H2N O1 2.099(15) . 1_455 no
    H2N C1 2.636(15) . . no
    H2N H1 2.2200 . . no
    H3 O1 2.6400 . . no
    H3 F1 2.5300 . 4_665 no
    H3N F1 2.682(15) . . no
    H3N O3 2.046(15) . . no
    H3N C7 3.065(15) . . no
    H4 F2 2.8400 . 4_565 no
    H4 F2 2.5000 . 2_656 no
    H4 F1 2.6100 . 4_665 no
    H5 F2 2.8300 . 4_565 no
    H5 O2 2.7900 . 4_464 no
    H5 O2 2.4000 . 2_656 no
    H6 O2 2.405(15) . 1_455 no
    H6 O2 2.577(13) . 3_667 no
loop_
    _geom_angle_atom_site_label_1
    _geom_angle_atom_site_label_2
    _geom_angle_atom_site_label_3
    _geom_angle_site_symmetry_1
    _geom_angle_site_symmetry_2
    _geom_angle_site_symmetry_3
    _geom_angle
    _geom_angle_publ_flag
    C1 N1 C5 . . . 122.13(9) no
    C1 N1 H1N . . . 115.7(11) no
    C5 N1 H1N . . . 122.2(11) no
    C6 N2 H2N . . . 120.1(10) no
    H2N N2 H3N . . . 121.9(14) no
    C6 N2 H3N . . . 116.9(10) no
    N1 C1 C2 . . . 120.28(9) no
    C1 C2 C6 . . . 121.49(9) no
    C1 C2 C3 . . . 118.61(9) no
    C3 C2 C6 . . . 119.85(9) no
    C2 C3 C4 . . . 119.80(10) no
    C3 C4 C5 . . . 119.28(10) no
    N1 C5 C4 . . . 119.88(9) no
    O1 C6 C2 . . . 119.22(9) no
    N2 C6 C2 . . . 116.95(9) no
    O1 C6 N2 . . . 123.83(10) no
    N1 C1 H1 . . . 120.00 no
    C2 C1 H1 . . . 120.00 no
    C2 C3 H3 . . . 120.00 no
    C4 C3 H3 . . . 120.00 no
    C3 C4 H4 . . . 120.00 no
    C5 C4 H4 . . . 120.00 no
    N1 C5 H5 . . . 120.00 no
    C4 C5 H5 . . . 120.00 no
    O2 C7 O3 . . . 126.89(10) no
    O2 C7 C8 . . . 116.72(9) no
    O3 C7 C8 . . . 116.32(9) no
    F1 C8 F2 . . . 106.01(8) no
    F1 C8 C7 . . . 111.16(8) no
    F2 C8 C7 . . . 109.38(8) no
    F1 C8 H6 . . . 107.4(9) no
    F2 C8 H6 . . . 109.8(8) no
    C7 C8 H6 . . . 112.9(9) no
loop_
    _geom_torsion_atom_site_label_1
    _geom_torsion_atom_site_label_2
    _geom_torsion_atom_site_label_3
    _geom_torsion_atom_site_label_4
    _geom_torsion_site_symmetry_1
    _geom_torsion_site_symmetry_2
    _geom_torsion_site_symmetry_3
    _geom_torsion_site_symmetry_4
    _geom_torsion
    _geom_torsion_publ_flag
    C5 N1 C1 C2 . . . . -1.18(15) no
    C1 N1 C5 C4 . . . . -0.15(15) no
    N1 C1 C2 C3 . . . . 1.24(15) no
    N1 C1 C2 C6 . . . . -176.03(9) no
    C1 C2 C3 C4 . . . . -0.02(15) no
    C6 C2 C3 C4 . . . . 177.30(9) no
    C1 C2 C6 O1 . . . . 146.44(10) no
    C1 C2 C6 N2 . . . . -33.06(14) no
    C3 C2 C6 O1 . . . . -30.80(14) no
    C3 C2 C6 N2 . . . . 149.70(10) no
    C2 C3 C4 C5 . . . . -1.27(15) no
    C3 C4 C5 N1 . . . . 1.38(15) no
    O2 C7 C8 F1 . . . . -168.25(9) no
    O2 C7 C8 F2 . . . . -51.53(12) no
    O3 C7 C8 F1 . . . . 14.57(12) no
    O3 C7 C8 F2 . . . . 131.29(9) no
loop_
    _geom_hbond_atom_site_label_D
    _geom_hbond_atom_site_label_H
    _geom_hbond_atom_site_label_A
    _geom_hbond_site_symmetry_A
    _geom_hbond_distance_DH
    _geom_hbond_distance_HA
    _geom_hbond_distance_DA
    _geom_hbond_angle_DHA
    _geom_hbond_publ_flag
    N1 H1N O2 4_464 0.920(12) 2.589(17) 3.2275(12) 127.0(13) yes
    N1 H1N O3 4_464 0.920(12) 1.675(12) 2.5921(12) 174.3(17) yes
    N2 H2N O1 1_455 0.895(16) 2.099(15) 2.9801(12) 167.9(13) yes
    N2 H3N O3 . 0.863(15) 2.046(15) 2.8836(11) 163.2(13) yes
    C1 H1 O1 4_464 0.9500 2.3000 3.1763(13) 154.00 yes
    C3 H3 F1 4_665 0.9500 2.5300 3.1645(13) 124.00 yes
    C4 H4 F2 2_656 0.9500 2.5000 3.2885(13) 141.00 yes
    C5 H5 O2 2_656 0.9500 2.4000 3.2458(13) 149.00 yes
    C8 H6 O2 1_455 0.960(14) 2.405(15) 3.2403(14) 145.2(11) yes
    C8 H6 O2 3_667 0.960(14) 2.577(13) 3.3558(13) 138.3(12) yes
