# Supplementary material for: 3-Amino­carbonyl­pyridinium difluoro­acetate at 123 K
Source: Acta Crystallogr Sect E Struct Rep Online. 2009 Oct 28;65(Pt 11):o2896–7. doi: 10.1107/S1600536809043414 (PMC2971316; doi:10.1107/S1600536809043414)
Supplement: Supplementary file 2 [file e-65-o2896-Isup2.hkl]

#
# h,k,l, Fc-squared, Fo-squared, sigma(Fo-squared) and status flag
#
data_I
_shelx_title ' NADFAA_2110082_0m in P2(1)/c'
_shelx_refln_list_code          4
_shelx_F_calc_maximum      113.21
_exptl_crystal_F_000       448.00
_reflns_d_resolution_high  0.7478
 
loop_
 _symmetry_equiv_pos_as_xyz
 'x, y, z'
 '-x, y+1/2, -z+1/2'
 '-x, -y, -z'
 'x, -y-1/2, z-1/2'
 
_cell_length_a     4.9888
_cell_length_b    25.6147
_cell_length_c     7.2006
_cell_angle_alpha  90.000
_cell_angle_beta  105.912
_cell_angle_gamma  90.000
 
_shelx_F_squared_multiplier     1.000
 
loop_
 _refln_index_h
 _refln_index_k
 _refln_index_l
 _refln_F_squared_calc
 _refln_F_squared_meas
 _refln_F_squared_sigma
 _refln_observed_status
   1   0   0     5722.18     4962.72     71.40 o
   2   0   0     2562.60     2531.56     19.74 o
   3   0   0      256.13      311.60      5.91 o
   4   0   0       40.40       36.39      0.83 o
   5   0   0        0.29        1.37      0.33 o
   6   0   0      190.48      195.04      4.26 o
   1   1   0      390.38      318.80      2.30 o
   2   1   0     1214.30     1145.64      6.81 o
   3   1   0        0.40        0.50      0.31 o
   4   1   0      329.49      308.19      2.32 o
   5   1   0       42.36       43.48      0.71 o
   6   1   0       85.16       82.07      1.77 o
   0   2   0       46.45       52.78      0.75 o
   1   2   0      167.94      162.39      1.24 o
   2   2   0     1704.62     1728.47     10.11 o
   3   2   0      562.52      579.41      6.01 o
   4   2   0      387.09      353.56      2.82 o
   5   2   0      538.61      501.89      3.92 o
   6   2   0      176.20      203.19      3.05 o
   1   3   0     1660.18     1575.87     10.10 o
   2   3   0     6442.85     6338.33     36.81 o
   3   3   0      643.21      687.03      6.99 o
   4   3   0       48.95       46.39      0.87 o
   5   3   0        0.36        0.31      0.22 o
   6   3   0      160.23      162.86      2.88 o
   0   4   0      139.78      118.70      1.18 o
   1   4   0      176.74      126.66      1.00 o
   2   4   0     2388.78     2407.67     15.69 o
   3   4   0       24.47       29.74      0.60 o
   4   4   0     1168.51     1162.17      9.32 o
   5   4   0       26.09       19.77      0.69 o
   6   4   0        4.04        7.26      0.89 o
   1   5   0        0.34        5.66      0.17 o
   2   5   0     1389.64     1533.22     11.78 o
   3   5   0       33.68       24.88      0.55 o
   4   5   0      710.77      625.71      5.06 o
   5   5   0      123.67      104.22      1.60 o
   6   5   0       40.69       42.33      1.21 o
   0   6   0     4504.90     4032.18     49.22 o
   1   6   0      100.66       87.56      0.93 o
   2   6   0      238.31      243.27      2.38 o
   3   6   0      486.31      482.98      3.94 o
   4   6   0       19.67       19.28      0.50 o
   5   6   0        4.93        3.57      0.37 o
   6   6   0       14.12       17.77      1.23 o
   1   7   0     1140.83     1147.76      8.56 o
   2   7   0     1390.61     1420.86     12.07 o
   3   7   0        0.07        0.24      0.22 o
   4   7   0      882.21      842.92      5.43 o
   5   7   0      118.75      117.59      1.52 o
   6   7   0       39.20       38.37      1.00 o
   0   8   0     1026.15     1125.12     10.21 o
   1   8   0      179.07      164.03      1.31 o
   2   8   0        0.37        0.34      0.17 o
   3   8   0       17.22       22.27      0.64 o
   4   8   0      213.12      193.32      1.60 o
   5   8   0        0.60        1.56      0.32 o
   6   8   0        3.93        5.96      0.48 o
   1   9   0     3214.20     3346.22     22.23 o
   2   9   0        4.39       14.99      0.35 o
   3   9   0        6.82        8.87      0.58 o
   4   9   0      286.88      272.83      2.10 o
   5   9   0        4.70        4.51      0.37 o
   6   9   0       20.03       19.36      0.91 o
   0  10   0      111.65      132.05      1.68 o
   1  10   0        8.47       14.69      0.33 o
   2  10   0      544.68      561.76      5.99 o
   3  10   0        0.01        0.25      0.20 o
   4  10   0      129.04      124.76      1.12 o
   5  10   0      136.58      127.77      1.85 o
   6  10   0       20.61       19.29      0.85 o
   1  11   0     1607.86     1622.90     12.68 o
   2  11   0        5.95        6.20      0.24 o
   3  11   0      324.17      306.03      2.92 o
   4  11   0      159.36      146.83      1.36 o
   5  11   0        1.62        1.97      0.36 o
   6  11   0       12.08       13.68      0.76 o
   0  12   0        3.77        8.13      0.37 o
   1  12   0       12.81       12.36      0.30 o
   2  12   0       10.06        9.67      0.36 o
   3  12   0      638.23      629.82      5.49 o
   4  12   0       45.36       43.47      0.66 o
   5  12   0       56.76       58.59      1.17 o
   1  13   0        2.58        3.55      0.22 o
   2  13   0      105.47      108.24      1.96 o
   3  13   0       21.72       25.36      0.53 o
   4  13   0       29.54       30.74      0.55 o
   5  13   0       17.94       19.50      0.69 o
   0  14   0     3458.07     3607.99     35.37 o
   1  14   0        7.51        6.24      0.30 o
   2  14   0      350.51      391.32      5.22 o
   3  14   0      733.43      676.51      5.09 o
   4  14   0      273.01      265.64      2.35 o
   5  14   0        0.25        0.69      0.31 o
   1  15   0      709.60      717.13      7.37 o
   2  15   0      240.06      232.40      3.51 o
   3  15   0        4.33        3.61      0.43 o
   4  15   0        3.55        2.98      0.36 o
   5  15   0        2.53        3.42      0.39 o
   0  16   0       48.42       38.76      0.74 o
   1  16   0       34.30       32.14      0.79 o
   2  16   0      547.97      545.18      9.81 o
   3  16   0      429.53      397.07      3.25 o
   4  16   0        4.55        5.63      0.42 o
   5  16   0      164.60      167.84      1.80 o
   1  17   0       42.98       44.56      1.54 o
   2  17   0       31.89       26.74      0.87 o
   3  17   0        2.21        2.39      0.32 o
   4  17   0       41.86       45.70      1.32 o
   5  17   0       24.48       24.71      0.66 o
   0  18   0      538.72      467.83     12.83 o
   1  18   0       25.64       37.05      2.27 o
   2  18   0      103.80      102.31      1.28 o
   3  18   0      127.11      111.96      1.16 o
   4  18   0      237.38      224.48      2.53 o
   5  18   0       53.18       49.48      1.34 o
   1  19   0       91.61       94.37      1.35 o
   2  19   0       16.10       13.46      0.45 o
   3  19   0      277.65      274.24      2.35 o
   4  19   0        4.70        5.76      0.61 o
   5  19   0        2.32        2.05      0.50 o
   0  20   0       20.09       19.98      0.68 o
   1  20   0       41.91       35.83      0.62 o
   2  20   0      200.15      173.67      1.87 o
   3  20   0      144.61      131.61      1.63 o
   4  20   0        5.83        3.97      0.38 o
   5  20   0        1.88        1.54      0.59 o
   1  21   0      216.79      212.76      1.67 o
   2  21   0        0.11        1.59      0.63 o
   3  21   0      384.45      351.41      3.33 o
   4  21   0      273.37      252.31      3.07 o
   5  21   0       11.76       13.08      1.42 o
   0  22   0      275.83      248.89      3.29 o
   1  22   0      632.05      573.86      3.83 o
   2  22   0       13.36       11.06      0.47 o
   3  22   0       72.13       68.34      1.11 o
   4  22   0        9.31       10.65      0.79 o
   1  23   0     1183.27     1244.72      7.74 o
   2  23   0        6.54       10.73      0.47 o
   3  23   0        3.03        2.30      0.41 o
   4  23   0       62.52       62.41      2.36 o
   0  24   0       11.24       14.42      0.83 o
   1  24   0      116.13      122.06      1.29 o
   2  24   0       15.34       15.11      0.53 o
   3  24   0        0.59        1.91      0.64 o
   4  24   0       31.37       30.50      1.65 o
   1  25   0      681.57      629.50      4.61 o
   2  25   0       44.94       43.22      0.86 o
   3  25   0        3.03        1.57      0.58 o
   4  25   0      136.81      146.22      3.90 o
   0  26   0      426.70      424.18     10.23 o
   1  26   0      125.33      104.09      1.18 o
   2  26   0      113.71      101.80      1.44 o
   3  26   0       87.02       88.14      1.66 o
   4  26   0       18.26       20.21      1.42 o
   1  27   0        3.70        4.08      0.37 o
   2  27   0        3.48        4.41      0.45 o
   3  27   0        0.30        0.47      0.71 o
   0  28   0       13.19       10.82      0.68 o
   1  28   0       88.52       84.31      1.32 o
   2  28   0       24.75       21.43      0.68 o
   3  28   0       45.13       55.68      2.36 o
   1  29   0      132.59      128.75      1.70 o
   2  29   0       15.75       15.60      0.69 o
   3  29   0       65.69       77.31      2.84 o
   0  30   0       93.91       99.70      2.01 o
   1  30   0       87.21       87.79      1.32 o
   2  30   0       71.18       84.08      1.57 o
   3  30   0      128.09      150.60      4.14 o
   1  31   0       98.17       90.41      1.38 o
   2  31   0        3.90        2.63      0.47 o
   0  32   0      654.28      717.61      8.62 o
   1  32   0       25.74       34.14      1.08 o
   2  32   0        1.03        2.14      0.47 o
   1  33   0       38.76       40.69      0.94 o
   0  34   0        0.01        0.07      0.39 o
  -6   1   1       12.42       11.96      0.59 o
  -5   1   1      172.15      163.29      1.86 o
  -4   1   1      126.89      116.86      1.47 o
  -3   1   1        1.19        0.99      0.40 o
  -2   1   1       66.71       75.79      0.64 o
  -1   1   1        5.47        4.37      0.14 o
   0   1   1      235.79      247.52      1.68 o
   1   1   1        9.24        4.22      0.20 o
   2   1   1       93.11       71.24      0.76 o
   3   1   1        0.02        0.05      0.17 o
   4   1   1       39.98       28.79      0.54 o
   5   1   1        0.98        1.91      0.28 o
   6   1   1       67.87       66.84      1.22 o
  -6   2   1        5.61        7.18      0.51 o
  -5   2   1        0.32        0.37      0.20 o
  -4   2   1      164.91      174.26      1.81 o
  -3   2   1      115.22      143.51      2.30 o
  -2   2   1       18.84       16.88      0.25 o
  -1   2   1        2.28        4.03      0.13 o
   0   2   1       10.20        4.42      0.09 o
   1   2   1      221.97      269.89      1.87 o
   2   2   1      603.11      653.03      4.90 o
   3   2   1      136.16      137.52      1.99 o
   4   2   1       86.79       83.53      1.03 o
   5   2   1        9.09        9.87      0.42 o
   6   2   1       17.54       18.67      0.67 o
  -6   3   1       15.86       15.29      0.66 o
  -5   3   1       33.59       35.51      0.75 o
  -4   3   1       67.83       65.42      0.85 o
  -3   3   1       43.06       53.54      0.98 o
  -2   3   1       98.99      101.24      0.83 o
  -1   3   1     1255.65     1183.25      8.74 o
   0   3   1      458.15      422.03      4.38 o
   1   3   1       13.24       19.71      0.26 o
   2   3   1      475.60      508.02      3.81 o
   3   3   1       66.06       77.22      1.71 o
   4   3   1        0.69        0.46      0.20 o
   5   3   1       51.74       50.35      0.86 o
   6   3   1       47.74       51.23      1.07 o
  -6   4   1       78.35       79.95      1.63 o
  -5   4   1        1.99        2.31      0.27 o
  -4   4   1        5.49        6.50      0.27 o
  -3   4   1      150.28      169.89      1.88 o
  -2   4   1        9.03        5.85      0.18 o
  -1   4   1     3263.50     3226.75     21.47 o
   0   4   1     5131.92     4615.41     36.18 o
   1   4   1     2505.74     2429.20     18.14 o
   2   4   1       40.58       31.42      0.63 o
   3   4   1      183.17      186.30      4.14 o
   4   4   1        1.20        1.43      0.21 o
   5   4   1        4.67        3.54      0.31 o
   6   4   1       69.55       67.49      1.23 o
  -6   5   1       10.01       10.33      0.71 o
  -5   5   1       17.03       14.75      0.51 o
  -4   5   1      116.49      109.74      1.17 o
  -3   5   1      181.00      172.74      1.90 o
  -2   5   1     2045.21     2041.07     12.34 o
  -1   5   1        4.76        9.68      0.17 o
   0   5   1       86.50       82.87      0.81 o
   1   5   1     1086.55     1086.73     11.56 o
   2   5   1     1357.06     1326.89     11.29 o
   3   5   1      476.98      433.89      5.84 o
   4   5   1      355.96      314.42      2.88 o
   5   5   1       56.44       52.49      0.96 o
   6   5   1      145.40      163.55      2.04 o
  -6   6   1       26.87       23.78      0.77 o
  -5   6   1      371.10      342.42      4.83 o
  -4   6   1        5.25        3.90      0.21 o
  -3   6   1     1001.48     1013.81      8.62 o
  -2   6   1     1062.30     1122.47      7.33 o
  -1   6   1     1556.74     1515.29      9.78 o
   0   6   1     4154.17     3661.26     27.87 o
   1   6   1      353.44      361.70      4.19 o
   2   6   1      847.49      866.56      7.51 o
   3   6   1        5.04        3.31      0.59 o
   4   6   1      185.94      166.28      1.81 o
   5   6   1        9.30       13.61      0.50 o
   6   6   1      179.09      196.13      2.31 o
  -6   7   1        1.06        1.18      0.39 o
  -5   7   1      280.96      287.60      3.96 o
  -4   7   1       19.51       18.45      0.38 o
  -3   7   1        3.62        5.28      0.49 o
  -2   7   1      463.98      443.06      3.58 o
  -1   7   1      751.00      728.13      4.54 o
   0   7   1       29.72       24.75      0.27 o
   1   7   1      111.17      103.33      1.03 o
   2   7   1       12.25       15.11      0.29 o
   3   7   1      238.71      246.46      5.20 o
   4   7   1      252.80      236.04      2.32 o
   5   7   1       21.37       21.97      0.63 o
   6   7   1        0.59        0.88      0.32 o
  -6   8   1        1.30        1.40      0.53 o
  -5   8   1      808.75      810.64      7.75 o
  -4   8   1      843.99      857.82      5.61 o
  -3   8   1     1139.59     1132.86     14.71 o
  -2   8   1        5.30        4.47      0.20 o
  -1   8   1      795.59      807.41      4.95 o
   0   8   1      136.54      132.88      1.00 o
   1   8   1       16.63       26.12      0.53 o
   2   8   1      671.61      680.79      8.27 o
   3   8   1      530.71      529.09      6.66 o
   4   8   1     1933.10     1955.60     13.06 o
   5   8   1        0.69        0.89      0.26 o
   6   8   1      175.51      203.79      5.32 o
  -6   9   1        4.10        5.66      0.59 o
  -5   9   1       33.86       36.45      1.27 o
  -4   9   1        8.75        8.06      0.34 o
  -3   9   1        1.57        3.95      0.43 o
  -2   9   1        0.04        0.59      0.24 o
  -1   9   1       49.49       57.56      0.50 o
   0   9   1        2.81        2.49      0.11 o
   1   9   1        0.01        0.49      0.28 o
   2   9   1       80.65       95.37      1.80 o
   3   9   1      550.83      532.33      5.63 o
   4   9   1      385.87      353.20      2.87 o
   5   9   1       10.04        8.65      0.40 o
  -6  10   1        2.32        2.54      0.48 o
  -5  10   1       33.84       31.12      0.71 o
  -4  10   1       18.94       20.29      0.61 o
  -3  10   1     1338.47     1361.37      9.95 o
  -2  10   1      325.15      364.57      3.02 o
  -1  10   1     3964.09     4084.90     23.92 o
   0  10   1     2773.70     2931.45     19.49 o
   1  10   1      405.19      416.80      5.18 o
   2  10   1     2760.52     2957.96     33.06 o
   3  10   1      137.27      129.73      2.22 o
   4  10   1       85.77       91.44      1.09 o
   5  10   1      107.23       99.75      1.82 o
  -6  11   1       56.60       53.89      1.39 o
  -5  11   1      203.95      215.93      2.30 o
  -4  11   1        4.08        3.68      0.34 o
  -3  11   1       68.20       56.71      0.79 o
  -2  11   1     1158.81     1278.36      9.65 o
  -1  11   1        2.09        6.18      0.20 o
   0  11   1      944.08      987.83      6.72 o
   1  11   1      224.76      276.45      3.72 o
   2  11   1      771.69      897.79     10.74 o
   3  11   1      299.73      289.77      3.74 o
   4  11   1       21.04       21.87      0.56 o
   5  11   1       13.64       11.63      0.46 o
  -6  12   1        0.00        0.52      0.39 o
  -5  12   1        6.47        8.51      0.42 o
  -4  12   1      790.82      775.75      5.73 o
  -3  12   1      259.79      231.58      2.07 o
  -2  12   1        0.02        0.45      0.22 o
  -1  12   1      103.36       83.01      0.84 o
   0  12   1       64.70       89.30      0.97 o
   1  12   1     2778.99     3097.70     34.40 o
   2  12   1      218.48      238.04      3.55 o
   3  12   1       59.67       55.28      0.81 o
   4  12   1        7.74        9.86      0.47 o
   5  12   1       67.32       74.39      1.19 o
  -6  13   1        0.91        0.41      1.00 o
  -5  13   1        1.61        1.65      0.27 o
  -4  13   1      101.57      100.06      1.40 o
  -3  13   1      635.85      659.69      4.44 o
  -2  13   1      548.74      589.11      5.60 o
  -1  13   1      103.65      138.36      1.35 o
   0  13   1      890.56      973.80      8.64 o
   1  13   1      204.72      232.50      3.30 o
   2  13   1       40.59       46.11      1.21 o
   3  13   1       61.11       57.47      0.90 o
   4  13   1       41.78       38.03      0.91 o
   5  13   1       47.15       46.97      0.93 o
  -5  14   1       30.22       30.84      0.66 o
  -4  14   1      241.87      241.01      2.18 o
  -3  14   1       67.58       73.03      0.76 o
  -2  14   1      400.47      396.85      5.33 o
  -1  14   1      118.03      130.87      1.30 o
   0  14   1      141.31      140.43      1.53 o
   1  14   1     1645.26     1696.12     22.93 o
   2  14   1      540.08      509.03      4.44 o
   3  14   1      615.31      568.40      4.44 o
   4  14   1        1.43        1.83      0.27 o
   5  14   1       14.36       17.19      0.95 o
  -5  15   1        8.21        8.24      0.41 o
  -4  15   1      347.67      343.30      2.88 o
  -3  15   1      743.78      714.72      4.39 o
  -2  15   1      404.13      448.90      5.95 o
  -1  15   1        7.18        7.84      0.27 o
   0  15   1      297.78      307.34      3.55 o
   1  15   1        0.18        0.09      0.20 o
   2  15   1      128.36      110.48      1.19 o
   3  15   1     1486.79     1427.02     10.97 o
   4  15   1        2.52        2.53      0.29 o
   5  15   1       38.56       50.20      2.13 o
  -5  16   1       24.10       24.18      0.64 o
  -4  16   1       19.00       20.08      0.50 o
  -3  16   1       51.15       47.82      0.70 o
  -2  16   1       48.14       46.82      1.83 o
  -1  16   1       73.19       64.51      0.88 o
   0  16   1      101.41       99.06      1.67 o
   1  16   1       15.51       18.09      0.95 o
   2  16   1       51.22       53.10      0.75 o
   3  16   1       94.59      103.70      1.24 o
   4  16   1        0.08        0.17      0.22 o
   5  16   1       35.24       42.48      1.29 o
  -5  17   1       60.77       72.60      1.36 o
  -4  17   1      600.11      568.80      4.41 o
  -3  17   1      330.75      301.62      2.24 o
  -2  17   1       33.31       40.34      1.09 o
  -1  17   1      141.06      141.03      1.77 o
   0  17   1      807.84      842.24     10.40 o
   1  17   1      434.19      415.97      7.68 o
   2  17   1        2.16        6.24      0.38 o
   3  17   1      487.11      436.24      4.05 o
   4  17   1        5.12        7.26      0.44 o
   5  17   1      397.14      433.85      6.09 o
  -5  18   1       12.48       14.98      0.54 o
  -4  18   1      163.72      160.57      1.76 o
  -3  18   1       13.26       13.94      0.39 o
  -2  18   1      712.97      697.76      4.96 o
  -1  18   1      601.34      595.19      5.83 o
   0  18   1        4.74        5.89      0.38 o
   1  18   1      444.07      474.38      3.58 o
   2  18   1      538.43      479.36      3.64 o
   3  18   1      102.22       88.77      1.13 o
   4  18   1       46.73       51.05      0.91 o
   5  18   1      107.84      112.18      3.07 o
  -5  19   1        0.34        0.19      0.26 o
  -4  19   1       65.92       53.82      0.93 o
  -3  19   1       32.92       34.75      0.58 o
  -2  19   1        1.91        1.70      0.20 o
  -1  19   1     1363.35     1324.93      8.90 o
   0  19   1      290.20      268.81      2.23 o
   1  19   1      768.83      724.82      5.24 o
   2  19   1        0.25        0.02      0.17 o
   3  19   1      151.77      138.26      1.52 o
   4  19   1        3.71        2.91      0.30 o
   5  19   1        1.19        3.07      0.83 o
  -5  20   1        3.39        3.06      0.39 o
  -4  20   1        1.02        3.06      0.37 o
  -3  20   1        2.63        3.99      0.24 o
  -2  20   1      129.78      124.14      1.27 o
  -1  20   1      558.01      545.61      3.61 o
   0  20   1      500.95      498.18      4.39 o
   1  20   1      377.62      374.32      3.17 o
   2  20   1       18.61       19.48      0.55 o
   3  20   1      237.95      255.13      2.76 o
   4  20   1       16.65       17.18      0.80 o
  -5  21   1        5.33        9.25      1.83 o
  -4  21   1      116.93      117.24      1.67 o
  -3  21   1       99.13       91.70      1.35 o
  -2  21   1      287.60      301.54      2.47 o
  -1  21   1       46.96       51.84      0.71 o
   0  21   1      223.41      208.21      1.64 o
   1  21   1       24.44       17.20      0.47 o
   2  21   1       26.36       20.91      0.59 o
   3  21   1      246.89      236.29      2.45 o
   4  21   1       66.44       60.07      1.03 o
  -5  22   1        0.65       -0.07      0.30 o
  -4  22   1        0.20       -0.02      0.27 o
  -3  22   1      124.49      124.18      1.68 o
  -2  22   1      871.03      777.10      5.58 o
  -1  22   1      886.89      805.24      6.27 o
   0  22   1       26.45       22.21      0.43 o
   1  22   1      737.40      643.74      4.80 o
   2  22   1        1.13        0.90      0.35 o
   3  22   1       20.88       21.39      0.74 o
   4  22   1        0.24        1.01      0.32 o
  -4  23   1       51.91       51.96      1.04 o
  -3  23   1       65.38       53.93      1.02 o
  -2  23   1        0.40        0.22      0.17 o
  -1  23   1       22.22       21.35      0.54 o
   0  23   1      148.91      134.01      1.23 o
   1  23   1        0.35        0.28      0.20 o
   2  23   1      177.93      169.40      1.94 o
   3  23   1       55.13       56.58      1.21 o
   4  23   1       26.91       31.61      0.85 o
  -4  24   1      175.65      184.48      2.73 o
  -3  24   1        9.94       12.27      0.53 o
  -2  24   1       21.02       15.02      0.43 o
  -1  24   1      110.37      120.00      1.43 o
   0  24   1       11.72       13.50      0.61 o
   1  24   1      256.24      221.25      2.10 o
   2  24   1      172.67      147.70      2.06 o
   3  24   1      113.17      114.70      1.85 o
   4  24   1       17.82       17.07      0.87 o
  -4  25   1        6.59        7.92      1.06 o
  -3  25   1        8.54        9.18      0.58 o
  -2  25   1       26.76       22.81      0.55 o
  -1  25   1      240.68      235.24      3.05 o
   0  25   1      232.68      231.73      3.22 o
   1  25   1      386.28      363.96      3.07 o
   2  25   1        0.24        0.37      0.31 o
   3  25   1        0.41        0.99      0.34 o
   4  25   1        4.07        3.96      0.59 o
  -4  26   1       59.80       59.58      2.36 o
  -3  26   1       54.05       52.66      1.10 o
  -2  26   1        3.04        3.25      0.46 o
  -1  26   1      101.45       92.75      1.27 o
   0  26   1       53.49       52.90      0.92 o
   1  26   1        8.63        9.12      0.42 o
   2  26   1        0.47        1.20      0.48 o
   3  26   1       25.58       28.49      1.08 o
  -4  27   1        2.34        0.59      0.71 o
  -3  27   1       10.57       12.32      0.53 o
  -2  27   1       83.10       83.80      1.21 o
  -1  27   1        2.82        2.80      0.30 o
   0  27   1       83.95       88.20      1.24 o
   1  27   1       56.79       59.96      0.96 o
   2  27   1        0.19        0.30      0.63 o
   3  27   1        0.13        0.14      0.37 o
  -3  28   1        8.82        9.59      0.61 o
  -2  28   1       69.92       69.92      1.14 o
  -1  28   1        6.19        7.94      0.44 o
   0  28   1       73.64       79.22      1.20 o
   1  28   1      102.10      100.36      1.47 o
   2  28   1       23.17       21.99      0.79 o
   3  28   1       79.73       80.06      1.83 o
  -3  29   1       76.54       82.11      3.96 o
  -2  29   1       28.55       32.24      0.77 o
  -1  29   1       52.56       47.55      0.94 o
   0  29   1       51.52       47.90      0.92 o
   1  29   1       60.15       63.93      1.16 o
   2  29   1       89.77       93.29      1.65 o
   3  29   1      138.48      152.32      2.79 o
  -3  30   1       18.98       20.24      0.81 o
  -2  30   1        2.35        2.93      0.35 o
  -1  30   1        0.55        1.34      0.36 o
   0  30   1       27.69       30.65      0.78 o
   1  30   1       43.03       41.21      1.34 o
   2  30   1        2.31        2.61      0.54 o
  -2  31   1      182.26      185.93      2.20 o
  -1  31   1        6.59        7.96      0.65 o
   0  31   1        0.07        1.02      0.28 o
   1  31   1        3.97        4.05      0.52 o
   2  31   1       77.41       81.11      1.88 o
  -2  32   1        2.99        4.13      0.46 o
  -1  32   1       50.89       51.41      1.07 o
   0  32   1       68.73       66.95      1.33 o
   1  32   1        8.34        9.90      0.70 o
   2  32   1        5.98        5.91      0.83 o
  -1  33   1       30.60       34.93      1.36 o
   0  33   1       58.75       65.25      1.22 o
   1  33   1       57.48       59.99      1.78 o
  -6   0   2       18.16       21.71      0.94 o
  -5   0   2        3.00        3.92      0.47 o
  -4   0   2      130.44      144.07      1.84 o
  -3   0   2     1299.21     1360.37     15.59 o
  -2   0   2       21.04       27.53      0.44 o
   0   0   2    12816.97    10832.08     99.88 o
   1   0   2    10253.81     9607.75    100.14 o
   2   0   2       19.60       14.83      0.45 o
   3   0   2        8.42       11.32      0.52 o
   4   0   2      101.89      111.04      3.07 o
   5   0   2       27.34       29.97      1.24 o
  -6   1   2        0.02        0.16      0.26 o
  -5   1   2      345.90      327.41      3.10 o
  -4   1   2       98.85       86.68      0.92 o
  -3   1   2       23.11       22.82      1.66 o
  -2   1   2      889.47     1003.41      5.33 o
  -1   1   2     8533.03     7716.28     62.24 o
   0   1   2      510.64      577.90      3.79 o
   1   1   2     1447.79     1525.88     11.01 o
   2   1   2       19.63       16.95      0.37 o
   3   1   2      200.26      188.88      1.54 o
   4   1   2      121.40      113.92      1.44 o
   5   1   2       75.47       75.55      1.62 o
  -6   2   2      102.69       93.92      1.39 o
  -5   2   2      513.17      502.34      3.96 o
  -4   2   2      169.97      174.64      1.46 o
  -3   2   2      278.04      293.30      2.92 o
  -2   2   2      686.12      694.44      4.19 o
  -1   2   2        1.68        1.52      0.13 o
   0   2   2     3737.80     3627.08     23.41 o
   1   2   2     3383.62     3453.88     23.02 o
   2   2   2      269.23      291.81      2.53 o
   3   2   2        5.29        4.74      0.27 o
   4   2   2      160.71      149.92      1.55 o
   5   2   2        1.88        4.19      0.44 o
  -6   3   2        7.91        8.52      0.44 o
  -5   3   2       14.69       17.80      0.48 o
  -4   3   2       78.39       70.76      0.97 o
  -3   3   2     1100.47     1167.97     11.08 o
  -2   3   2        5.52        6.19      0.21 o
  -1   3   2    12618.90    11408.79    111.83 o
   0   3   2       16.72       13.71      0.25 o
   1   3   2      308.07      329.92      2.42 o
   2   3   2     1287.92     1373.17     12.13 o
   3   3   2        1.32        3.48      0.31 o
   4   3   2       10.37        5.54      0.32 o
   5   3   2      330.42      342.39      3.29 o
  -6   4   2       12.96       15.96      0.60 o
  -5   4   2        0.00        0.52      0.27 o
  -4   4   2      111.70      109.50      0.92 o
  -3   4   2     2102.05     2119.94     20.17 o
  -2   4   2       73.84       68.45      0.71 o
  -1   4   2       48.35       50.31      0.49 o
   0   4   2      437.85      413.11      3.18 o
   1   4   2      469.09      505.93      3.58 o
   2   4   2       16.45       12.07      0.37 o
   3   4   2     2315.88     2279.76     19.52 o
   4   4   2        0.29        0.94      0.20 o
   5   4   2      541.43      506.57      4.45 o
  -6   5   2        2.25        1.55      1.06 o
  -5   5   2       16.61       15.17      0.46 o
  -4   5   2      197.49      185.67      1.46 o
  -3   5   2      219.61      255.23      2.93 o
  -2   5   2        7.97        9.07      0.25 o
  -1   5   2      386.58      447.30      2.63 o
   0   5   2      627.46      640.08      5.32 o
   1   5   2      421.14      431.65      4.14 o
   2   5   2       95.33      124.50      1.56 o
   3   5   2      994.59      897.64      8.19 o
   4   5   2      559.28      492.63      4.23 o
   5   5   2        6.02        3.52      0.34 o
  -6   6   2       28.46       25.20      1.18 o
  -5   6   2       60.78       63.52      0.93 o
  -4   6   2      478.41      482.90      2.93 o
  -3   6   2     1173.63     1150.00     10.92 o
  -2   6   2     1105.68     1114.45      7.92 o
  -1   6   2        1.51        1.43      0.10 o
   0   6   2     4569.42     4382.54     35.55 o
   1   6   2        0.00        0.99      0.20 o
   2   6   2      132.03      121.04      1.57 o
   3   6   2      221.27      195.92      2.37 o
   4   6   2       19.45       20.55      0.56 o
   5   6   2        0.38        1.68      0.34 o
  -6   7   2       27.06       25.98      0.94 o
  -5   7   2      808.29      793.41      5.92 o
  -4   7   2      176.81      172.96      1.53 o
  -3   7   2       14.43       16.65      0.57 o
  -2   7   2       59.38       56.61      0.75 o
  -1   7   2      338.60      342.36      2.01 o
   0   7   2      257.67      284.49      2.27 o
   1   7   2     2200.33     2319.60     25.91 o
   2   7   2        8.16       10.82      0.59 o
   3   7   2        0.10        0.76      0.24 o
   4   7   2      639.98      595.56      4.95 o
   5   7   2        5.89        6.36      0.39 o
  -6   8   2       46.32       51.28      1.36 o
  -5   8   2      104.38      100.38      1.42 o
  -4   8   2       43.42       38.55      0.58 o
  -3   8   2      681.97      698.78      7.87 o
  -2   8   2       20.64       23.13      0.45 o
  -1   8   2      179.42      176.63      1.19 o
   0   8   2      187.95      180.73      1.39 o
   1   8   2     1408.86     1526.17     17.30 o
   2   8   2        1.91        1.77      0.33 o
   3   8   2        1.42        1.72      0.26 o
   4   8   2        2.22        1.63      0.27 o
   5   8   2        0.03        0.21      0.23 o
  -6   9   2        6.29        5.76      0.59 o
  -5   9   2      265.01      252.18      2.58 o
  -4   9   2      222.64      215.08      1.66 o
  -3   9   2        0.80        0.01      0.14 o
  -2   9   2      745.76      835.85      6.69 o
  -1   9   2     2630.71     2729.89     16.16 o
   0   9   2      549.06      605.00      4.80 o
   1   9   2      618.95      695.59      8.36 o
   2   9   2      144.83      129.85      2.26 o
   3   9   2       81.37       79.96      1.07 o
   4   9   2       34.66       40.48      1.41 o
   5   9   2       16.66       14.65      0.58 o
  -6  10   2       63.08       61.60      1.48 o
  -5  10   2       20.05       21.18      0.55 o
  -4  10   2      123.00      119.60      1.09 o
  -3  10   2       19.18       19.04      0.50 o
  -2  10   2        3.18        5.13      0.57 o
  -1  10   2        6.41        8.77      0.22 o
   0  10   2        2.68        4.51      0.15 o
   1  10   2        8.14       11.69      0.77 o
   2  10   2      347.63      327.08      4.55 o
   3  10   2       86.47       88.21      1.04 o
   4  10   2        1.28        2.38      0.32 o
   5  10   2       81.74       73.14      1.21 o
  -6  11   2        0.19        0.20      0.71 o
  -5  11   2        0.75        0.98      0.23 o
  -4  11   2      513.95      498.90      3.55 o
  -3  11   2      148.23      144.42      1.26 o
  -2  11   2      197.90      200.83      2.33 o
  -1  11   2      984.45     1033.07      7.05 o
   0  11   2      698.54      705.61      6.15 o
   1  11   2       52.04       59.99      1.65 o
   2  11   2       11.46       15.53      0.56 o
   3  11   2      444.55      414.01      4.04 o
   4  11   2       58.87       57.64      1.02 o
   5  11   2        0.49        0.33      0.39 o
  -6  12   2       34.59       32.07      1.05 o
  -5  12   2        8.60        8.87      0.41 o
  -4  12   2      429.46      429.73      3.15 o
  -3  12   2      194.19      186.52      1.76 o
  -2  12   2      119.14      123.46      1.63 o
  -1  12   2        1.83        2.44      0.19 o
   0  12   2      575.46      627.74      5.51 o
   1  12   2       37.39       39.57      1.04 o
   2  12   2        5.36        6.48      0.30 o
   3  12   2      127.61      128.07      1.92 o
   4  12   2       32.43       33.23      0.82 o
   5  12   2        0.51        0.56      0.45 o
  -6  13   2        7.62        6.77      0.59 o
  -5  13   2        0.95        0.66      0.22 o
  -4  13   2        0.48        1.28      0.20 o
  -3  13   2       55.56       48.75      0.60 o
  -2  13   2       11.78       11.22      0.47 o
  -1  13   2      283.36      285.09      2.71 o
   0  13   2      152.81      162.24      1.62 o
   1  13   2      396.40      392.93      5.18 o
   2  13   2      728.55      740.96      6.30 o
   3  13   2       10.20       12.13      0.44 o
   4  13   2      103.48      104.27      1.70 o
   5  13   2       25.95       29.82      1.13 o
  -6  14   2        0.39        0.18      0.71 o
  -5  14   2        0.60        0.67      0.22 o
  -4  14   2      161.36      159.34      1.47 o
  -3  14   2      104.10       91.38      0.98 o
  -2  14   2        0.32        0.31      0.24 o
  -1  14   2      868.43      922.49      7.22 o
   0  14   2       65.88       67.26      0.97 o
   1  14   2     1332.50     1347.84     15.63 o
   2  14   2      262.37      235.64      2.52 o
   3  14   2      998.71      962.17      7.83 o
   4  14   2        1.24        1.30      0.36 o
   5  14   2        3.43        3.55      0.59 o
  -5  15   2       48.74       50.43      0.85 o
  -4  15   2        0.37        0.77      0.20 o
  -3  15   2       64.85       60.96      0.96 o
  -2  15   2       20.93       22.66      0.57 o
  -1  15   2        5.49        7.68      0.33 o
   0  15   2      334.24      350.01      6.50 o
   1  15   2      224.56      231.65      6.44 o
   2  15   2       22.74       22.94      0.50 o
   3  15   2        0.00        0.22      0.20 o
   4  15   2       42.70       44.16      1.07 o
   5  15   2        3.05        2.13      0.50 o
  -5  16   2       66.24       69.64      1.13 o
  -4  16   2      744.42      698.56      5.14 o
  -3  16   2      733.58      688.57      5.50 o
  -2  16   2       20.98       23.19      0.49 o
  -1  16   2        1.19        0.40      0.20 o
   0  16   2      115.26      113.60      2.84 o
   1  16   2      256.36      264.41      2.50 o
   2  16   2        3.00        2.28      0.36 o
   3  16   2        0.48        0.32      0.23 o
   4  16   2        4.31        4.35      0.38 o
   5  16   2        0.38        0.35      0.42 o
  -5  17   2       16.36       19.33      0.68 o
  -4  17   2        3.09        3.61      0.28 o
  -3  17   2      151.10      153.61      1.86 o
  -2  17   2       26.59       24.15      0.46 o
  -1  17   2      892.33      877.82     13.83 o
   0  17   2      103.52      112.12      2.01 o
   1  17   2      374.48      396.07      2.47 o
   2  17   2       12.53       13.30      0.40 o
   3  17   2       13.04       16.50      0.50 o
   4  17   2        9.02       11.03      0.47 o
   5  17   2       62.86       70.69      2.48 o
  -5  18   2        1.15        0.98      0.26 o
  -4  18   2       42.58       44.94      0.82 o
  -3  18   2        2.11        3.13      0.28 o
  -2  18   2       23.13       18.08      0.45 o
  -1  18   2      468.87      433.01      3.59 o
   0  18   2       13.90        9.21      0.53 o
   1  18   2       92.41      100.31      0.93 o
   2  18   2      439.74      401.50      3.29 o
   3  18   2      648.93      606.55      4.80 o
   4  18   2       46.13       44.01      0.85 o
  -5  19   2       51.27       48.13      1.22 o
  -4  19   2       26.40       24.82      0.61 o
  -3  19   2        0.69        0.32      0.26 o
  -2  19   2      258.43      254.62      2.14 o
  -1  19   2       12.96       17.68      0.44 o
   0  19   2       23.77       21.78      0.49 o
   1  19   2       12.05        9.88      0.30 o
   2  19   2       90.85       99.63      1.18 o
   3  19   2       75.09       69.35      1.02 o
   4  19   2      292.62      293.94      2.78 o
  -5  20   2        0.21       -0.09      0.30 o
  -4  20   2      146.56      135.03      1.48 o
  -3  20   2      226.50      206.51      2.36 o
  -2  20   2       53.67       58.75      1.32 o
  -1  20   2       20.00       21.60      0.67 o
   0  20   2      928.32      883.21      6.27 o
   1  20   2      284.85      268.52      2.14 o
   2  20   2       11.88        9.66      0.39 o
   3  20   2        6.00        7.53      0.38 o
   4  20   2       17.38       17.40      0.65 o
  -5  21   2      118.43      121.28      2.16 o
  -4  21   2      305.19      300.43      2.65 o
  -3  21   2       89.80       85.17      1.30 o
  -2  21   2       43.06       39.07      0.66 o
  -1  21   2       31.03       33.46      0.59 o
   0  21   2      467.93      448.13      4.56 o
   1  21   2      205.43      209.76      1.98 o
   2  21   2       98.15       97.17      1.27 o
   3  21   2       93.92       77.78      1.09 o
   4  21   2       12.98       14.92      0.66 o
  -5  22   2        5.96        9.72      0.61 o
  -4  22   2        0.03        0.29      0.21 o
  -3  22   2      106.07      101.44      1.46 o
  -2  22   2     1317.82     1284.77      8.82 o
  -1  22   2      208.27      196.51      1.79 o
   0  22   2       78.32       82.50      1.05 o
   1  22   2       52.20       58.18      0.94 o
   2  22   2      178.56      167.85      1.97 o
   3  22   2        5.73        9.19      0.41 o
   4  22   2       50.07       52.34      1.13 o
  -4  23   2      107.46      110.19      1.47 o
  -3  23   2        0.01        0.43      0.26 o
  -2  23   2       86.02      109.01      1.37 o
  -1  23   2      130.88      138.05      1.57 o
   0  23   2      656.99      643.26      4.82 o
   1  23   2      111.25      115.56      1.36 o
   2  23   2      229.23      210.57      2.32 o
   3  23   2        0.18       -0.24      0.20 o
   4  23   2        1.30        1.55      0.36 o
  -4  24   2        1.31        1.29      0.29 o
  -3  24   2        8.03        8.29      0.44 o
  -2  24   2      294.43      286.21      2.77 o
  -1  24   2       10.68       11.40      0.46 o
   0  24   2       28.88       24.14      0.58 o
   1  24   2       15.60       15.42      0.66 o
   2  24   2        2.11        1.05      0.28 o
   3  24   2       18.96       22.28      0.83 o
  -4  25   2       22.45       29.21      0.85 o
  -3  25   2       42.74       42.63      1.18 o
  -2  25   2        2.56        2.68      0.45 o
  -1  25   2        5.42        5.12      0.37 o
   0  25   2      743.99      692.44      6.49 o
   1  25   2      124.61      112.85      1.39 o
   2  25   2        2.43        2.37      0.36 o
   3  25   2       84.45       94.38      2.19 o
  -4  26   2        1.17        0.92      0.47 o
  -3  26   2       16.04       15.56      0.58 o
  -2  26   2      608.30      572.26      4.90 o
  -1  26   2       71.32       70.18      1.29 o
   0  26   2      284.86      297.21      2.66 o
   1  26   2       37.75       32.25      0.72 o
   2  26   2      102.59       99.98      1.52 o
   3  26   2        6.59        6.66      0.62 o
  -4  27   2        0.47        0.46      0.33 o
  -3  27   2        4.07        4.56      0.50 o
  -2  27   2        2.91        3.55      0.33 o
  -1  27   2        0.88        0.96      0.29 o
   0  27   2        0.12        1.22      0.34 o
   1  27   2       70.00       69.71      1.08 o
   2  27   2       76.27       88.93      1.59 o
   3  27   2       25.33       34.12      1.21 o
  -3  28   2        0.68        0.08      0.32 o
  -2  28   2      100.89       91.80      1.37 o
  -1  28   2       26.19       25.89      0.69 o
   0  28   2        0.37        1.43      0.38 o
   1  28   2        2.53        3.19      0.34 o
   2  28   2       10.11       11.82      0.63 o
   3  28   2       14.70       15.62      0.87 o
  -3  29   2        2.15        4.53      0.50 o
  -2  29   2       26.77       23.16      0.68 o
  -1  29   2       17.94       22.42      0.68 o
   0  29   2      188.10      169.78      2.47 o
   1  29   2        0.19        0.73      0.27 o
   2  29   2       16.03       12.35      0.68 o
  -3  30   2       34.84       36.03      1.24 o
  -2  30   2        0.00        0.32      0.38 o
  -1  30   2       35.83       38.43      0.90 o
   0  30   2      113.55      115.28      1.95 o
   1  30   2        5.12        2.99      0.44 o
   2  30   2      179.35      201.97      2.75 o
  -2  31   2       42.85       38.17      0.89 o
  -1  31   2       64.11       68.69      1.66 o
   0  31   2        6.43        5.96      0.74 o
   1  31   2       27.07       24.31      0.80 o
   2  31   2       17.85       25.18      1.54 o
  -2  32   2        1.11        1.22      0.33 o
  -1  32   2      261.54      285.66      3.01 o
   0  32   2      152.51      166.67      2.56 o
   1  32   2        6.35        7.82      0.55 o
  -1  33   2       54.59       63.70      1.23 o
   0  33   2       44.64       51.41      2.90 o
  -6   1   3       50.11       51.66      1.34 o
  -5   1   3       61.43       64.40      0.90 o
  -4   1   3       20.92       21.08      0.34 o
  -3   1   3       26.31       30.24      0.61 o
  -2   1   3      113.62      118.05      1.19 o
  -1   1   3      202.73      205.36      1.25 o
   0   1   3        5.59        7.57      0.17 o
   1   1   3       17.34       24.43      0.40 o
   2   1   3       61.97       67.22      1.33 o
   3   1   3       91.79       94.14      1.19 o
   4   1   3        1.32        0.78      0.23 o
   5   1   3       40.19       38.54      0.90 o
  -6   2   3       74.84       73.30      1.26 o
  -5   2   3        5.26        4.45      0.37 o
  -4   2   3       80.44       92.15      0.78 o
  -3   2   3      177.30      171.62      1.81 o
  -2   2   3        1.53        1.66      0.15 o
  -1   2   3      926.85      982.12      5.17 o
   0   2   3       65.47       88.38      0.75 o
   1   2   3      359.73      341.26      3.52 o
   2   2   3       30.27       29.02      0.84 o
   3   2   3        2.92        2.47      0.25 o
   4   2   3       28.42       25.41      0.65 o
   5   2   3       10.03       10.13      0.52 o
  -6   3   3       14.28       15.31      0.61 o
  -5   3   3      189.63      186.37      1.86 o
  -4   3   3       44.73       42.43      0.54 o
  -3   3   3      133.37      132.82      1.64 o
  -2   3   3      222.39      271.33      2.19 o
  -1   3   3       16.25       26.76      0.31 o
   0   3   3        2.77        2.33      0.19 o
   1   3   3      597.17      624.31      5.85 o
   2   3   3       83.99       94.00      2.78 o
   3   3   3        0.86        1.41      0.20 o
   4   3   3       36.78       34.25      0.75 o
   5   3   3       89.60       92.83      1.60 o
  -6   4   3        4.25        3.93      0.54 o
  -5   4   3        0.00        0.00      0.17 o
  -4   4   3       98.37      104.98      1.09 o
  -3   4   3      627.95      654.77      5.95 o
  -2   4   3      694.52      747.09      6.02 o
  -1   4   3      562.38      601.83      3.68 o
   0   4   3     1905.67     1817.01     13.11 o
   1   4   3      514.74      482.72      3.97 o
   2   4   3      631.10      605.82     10.52 o
   3   4   3        1.11        0.93      0.19 o
   4   4   3        0.80        0.29      0.22 o
   5   4   3       67.16       76.68      1.28 o
  -6   5   3        7.91        7.35      0.52 o
  -5   5   3        5.42        4.98      0.27 o
  -4   5   3       51.09       50.40      0.70 o
  -3   5   3       44.08       41.68      0.69 o
  -2   5   3       31.24       37.77      0.61 o
  -1   5   3      280.92      300.91      2.06 o
   0   5   3      263.76      262.08      2.29 o
   1   5   3      157.79      146.68      1.53 o
   2   5   3       35.07       30.62      1.30 o
   3   5   3      734.82      673.99      4.74 o
   4   5   3       14.44       11.49      0.44 o
   5   5   3       28.53       29.75      0.81 o
  -6   6   3      171.99      168.19      2.33 o
  -5   6   3       10.17       12.86      0.37 o
  -4   6   3      213.45      209.72      1.77 o
  -3   6   3      107.37      114.24      2.05 o
  -2   6   3       43.61       34.51      0.57 o
  -1   6   3      205.64      200.40      1.47 o
   0   6   3       98.65      114.04      1.78 o
   1   6   3        6.37        5.15      0.42 o
   2   6   3       21.42       22.34      1.18 o
   3   6   3      141.52      137.20      1.90 o
   4   6   3      115.76      119.21      1.40 o
   5   6   3      265.12      281.02      2.93 o
  -6   7   3       48.51       47.95      1.60 o
  -5   7   3      188.12      191.54      1.62 o
  -4   7   3        4.01        3.36      0.21 o
  -3   7   3      172.98      167.86      1.96 o
  -2   7   3      200.66      218.04      1.86 o
  -1   7   3     1128.79     1153.88      7.68 o
   0   7   3       12.38       15.46      0.33 o
   1   7   3       58.53       79.85      1.60 o
   2   7   3      390.24      388.31      7.33 o
   3   7   3       18.67       23.01      0.79 o
   4   7   3       47.83       44.88      0.86 o
   5   7   3       42.47       42.97      0.96 o
  -6   8   3       15.50       14.14      0.76 o
  -5   8   3       63.38       68.97      0.85 o
  -4   8   3      157.01      156.33      1.43 o
  -3   8   3       73.69       75.80      0.98 o
  -2   8   3     1359.48     1378.90     10.74 o
  -1   8   3      266.30      265.15      1.99 o
   0   8   3      321.54      282.09      2.69 o
   1   8   3      196.44      218.50      3.31 o
   2   8   3        3.12        3.87      0.47 o
   3   8   3      377.61      405.24      4.73 o
   4   8   3       10.06        7.41      0.63 o
   5   8   3      189.48      200.71      2.30 o
  -6   9   3      120.64      117.16      2.15 o
  -5   9   3      276.24      280.98      2.16 o
  -4   9   3       22.53       23.13      0.54 o
  -3   9   3      121.19      108.07      1.07 o
  -2   9   3       80.88       81.49      0.97 o
  -1   9   3        0.00        0.60      0.15 o
   0   9   3      214.87      256.61      2.45 o
   1   9   3       22.77       22.16      1.42 o
   2   9   3      320.51      308.61      3.28 o
   3   9   3     1443.09     1377.02     15.15 o
   4   9   3       20.66       15.27      0.68 o
   5   9   3       90.81       99.28      1.47 o
  -6  10   3       46.07       48.32      1.28 o
  -5  10   3        2.35        4.09      0.31 o
  -4  10   3      106.31      106.89      1.12 o
  -3  10   3       81.98       90.71      0.88 o
  -2  10   3      850.76      861.60      7.89 o
  -1  10   3        0.20        1.04      0.11 o
   0  10   3      202.17      213.63      3.05 o
   1  10   3      276.57      292.42      4.61 o
   2  10   3      257.48      237.59      1.89 o
   3  10   3      588.52      565.31      4.86 o
   4  10   3      108.11       99.21      1.70 o
   5  10   3       14.39       16.55      0.87 o
  -6  11   3       96.34      102.60      1.98 o
  -5  11   3      344.69      362.64      2.83 o
  -4  11   3      232.49      228.97      2.07 o
  -3  11   3      131.17      133.27      1.12 o
  -2  11   3      583.28      605.20      6.30 o
  -1  11   3      476.53      517.33      4.11 o
   0  11   3      479.27      507.68      6.35 o
   1  11   3     1194.03     1247.44     14.59 o
   2  11   3        2.07        2.71      0.33 o
   3  11   3       94.37      105.33      1.39 o
   4  11   3        1.09        1.30      0.34 o
   5  11   3        1.92        1.27      0.45 o
  -6  12   3       38.80       44.15      1.01 o
  -5  12   3      190.09      189.06      1.75 o
  -4  12   3      323.68      316.08      2.45 o
  -3  12   3      523.99      554.83      3.88 o
  -2  12   3      563.14      574.35      6.98 o
  -1  12   3      126.07      142.74      1.37 o
   0  12   3     2870.90     3027.79     33.73 o
   1  12   3      360.63      415.35      6.36 o
   2  12   3      617.24      621.02      4.25 o
   3  12   3       22.82       21.55      0.61 o
   4  12   3       34.70       34.31      0.84 o
   5  12   3       25.95       28.95      1.30 o
  -6  13   3       32.26       36.44      1.01 o
  -5  13   3       38.09       42.46      0.73 o
  -4  13   3      294.77      303.22      2.98 o
  -3  13   3      264.98      271.35      2.51 o
  -2  13   3       10.75       17.31      0.62 o
  -1  13   3      500.09      494.68      4.57 o
   0  13   3       27.51       27.01      1.06 o
   1  13   3      622.69      612.44      7.87 o
   2  13   3       21.99       22.93      0.48 o
   3  13   3        0.87        1.11      0.27 o
   4  13   3        6.21        4.56      0.41 o
   5  13   3        5.61        5.91      0.95 o
  -6  14   3       74.55       76.22      1.37 o
  -5  14   3      541.91      555.94      4.06 o
  -4  14   3      297.58      292.71      2.25 o
  -3  14   3       58.76       64.19      0.91 o
  -2  14   3       16.21       18.76      0.40 o
  -1  14   3      461.54      474.39      6.26 o
   0  14   3      216.28      242.13      3.55 o
   1  14   3       57.41       43.84      0.66 o
   2  14   3     2206.03     2062.04     24.74 o
   3  14   3       35.38       36.54      0.77 o
   4  14   3       51.68       52.01      1.37 o
  -5  15   3       12.30       12.80      0.43 o
  -4  15   3      231.01      240.34      2.41 o
  -3  15   3       87.17       88.53      1.12 o
  -2  15   3      208.53      221.99      1.90 o
  -1  15   3      124.26      141.24      1.89 o
   0  15   3      364.25      370.68      3.35 o
   1  15   3       15.75       13.55      0.36 o
   2  15   3      461.90      477.08      3.81 o
   3  15   3       41.09       39.71      0.83 o
   4  15   3       45.60       43.54      1.12 o
  -5  16   3        0.91        1.34      0.25 o
  -4  16   3       90.74       89.15      1.21 o
  -3  16   3       21.90       21.82      1.49 o
  -2  16   3      342.12      321.97      2.56 o
  -1  16   3        0.41        0.05      0.17 o
   0  16   3      155.70      142.10      1.58 o
   1  16   3       15.86       12.15      0.35 o
   2  16   3      109.50      116.47      1.33 o
   3  16   3       21.48       20.87      0.57 o
   4  16   3      362.23      407.63      5.39 o
  -5  17   3       29.31       25.40      0.66 o
  -4  17   3      130.39      128.79      1.55 o
  -3  17   3      198.23      201.92      2.02 o
  -2  17   3      142.09      150.82      1.44 o
  -1  17   3      214.26      227.82      2.60 o
   0  17   3      643.18      660.62      4.36 o
   1  17   3      284.22      282.49      2.23 o
   2  17   3       55.17       66.33      0.94 o
   3  17   3       17.79       15.55      0.51 o
   4  17   3      139.41      149.66      2.59 o
  -5  18   3      126.40      118.02      1.74 o
  -4  18   3      151.14      150.55      1.74 o
  -3  18   3      166.74      163.31      1.98 o
  -2  18   3      381.51      378.30      2.95 o
  -1  18   3      456.11      449.95      3.53 o
   0  18   3       71.60       60.26      0.70 o
   1  18   3      396.30      356.91      3.07 o
   2  18   3     1103.68     1022.42      8.57 o
   3  18   3       93.66      101.81      1.32 o
   4  18   3        0.26       -0.14      0.37 o
  -5  19   3        2.69        1.48      0.35 o
  -4  19   3        0.38        1.13      0.27 o
  -3  19   3      312.47      302.52      3.16 o
  -2  19   3      217.89      229.40      2.25 o
  -1  19   3      195.16      191.96      1.71 o
   0  19   3      703.92      667.11      4.91 o
   1  19   3       70.48       75.30      0.90 o
   2  19   3       56.43       63.35      1.05 o
   3  19   3        6.01        4.23      0.36 o
   4  19   3       41.22       40.93      1.21 o
  -5  20   3       74.57       72.78      1.32 o
  -4  20   3       73.83       69.60      1.67 o
  -3  20   3        8.70       10.42      0.47 o
  -2  20   3        6.37        6.75      0.36 o
  -1  20   3       94.38       89.01      1.15 o
   0  20   3       98.73       98.00      1.29 o
   1  20   3       16.76       19.13      0.44 o
   2  20   3       92.16       98.91      1.23 o
   3  20   3       14.76       19.12      0.57 o
   4  20   3       37.43       40.29      1.25 o
  -5  21   3        0.20        0.50      0.37 o
  -4  21   3        1.28        1.38      0.28 o
  -3  21   3      356.18      345.97      4.34 o
  -2  21   3      513.42      522.77      4.41 o
  -1  21   3      329.11      318.13      2.89 o
   0  21   3      395.63      380.39      3.46 o
   1  21   3       13.03       14.59      0.61 o
   2  21   3        2.93        2.22      0.41 o
   3  21   3       57.15       57.79      1.02 o
   4  21   3      229.27      234.94      3.55 o
  -5  22   3       19.40       19.00      0.85 o
  -4  22   3      124.61      122.66      1.81 o
  -3  22   3       27.62       23.96      0.69 o
  -2  22   3      999.63      947.63      8.42 o
  -1  22   3       40.30       38.60      0.73 o
   0  22   3        1.18        1.93      0.30 o
   1  22   3      121.92      111.78      1.87 o
   2  22   3        3.69        4.29      0.33 o
   3  22   3        2.40        1.49      0.48 o
  -4  23   3        0.33        1.21      0.29 o
  -3  23   3        3.52        1.56      0.26 o
  -2  23   3        2.17        3.29      0.44 o
  -1  23   3      217.27      206.42      2.14 o
   0  23   3       85.84       73.35      1.19 o
   1  23   3      148.19      160.58      1.59 o
   2  23   3        4.01        5.36      0.38 o
   3  23   3        1.48        3.14      0.35 o
  -4  24   3       89.92       91.30      2.84 o
  -3  24   3        0.17        0.16      0.41 o
  -2  24   3       11.94       15.13      0.70 o
  -1  24   3       15.84       15.06      0.48 o
   0  24   3      534.21      495.90      4.86 o
   1  24   3      330.02      310.13      2.55 o
   2  24   3        0.12       -0.08      0.29 o
   3  24   3       49.90       45.40      1.03 o
  -4  25   3       11.82       11.60      2.19 o
  -3  25   3       25.43       29.77      0.96 o
  -2  25   3       16.00       18.34      0.59 o
  -1  25   3        1.40        1.54      0.26 o
   0  25   3       87.57       78.59      1.12 o
   1  25   3        3.90        4.27      0.33 o
   2  25   3        1.83        1.29      0.39 o
   3  25   3       11.02        8.40      1.06 o
  -4  26   3       72.43       70.46      1.62 o
  -3  26   3        6.71        8.83      0.71 o
  -2  26   3       71.51       66.78      1.12 o
  -1  26   3       18.27       17.23      0.60 o
   0  26   3       32.54       33.89      0.73 o
   1  26   3       33.26       33.83      0.72 o
   2  26   3       19.18       17.52      0.87 o
   3  26   3       40.82       44.06      1.38 o
  -3  27   3       54.83       56.91      1.39 o
  -2  27   3       51.74       50.46      1.48 o
  -1  27   3      151.29      159.31      1.91 o
   0  27   3        4.33        6.30      0.41 o
   1  27   3       56.51       57.57      0.93 o
   2  27   3        1.63        1.18      0.47 o
  -3  28   3       15.05       15.07      1.48 o
  -2  28   3        6.08        5.80      0.44 o
  -1  28   3       30.77       36.44      0.99 o
   0  28   3        0.63        0.47      0.26 o
   1  28   3       33.30       34.63      0.81 o
   2  28   3       81.56       86.76      2.00 o
  -3  29   3        0.07        0.14      0.39 o
  -2  29   3        0.94        1.58      0.31 o
  -1  29   3       40.60       45.18      1.18 o
   0  29   3       19.03       17.47      0.58 o
   1  29   3       25.62       27.55      0.81 o
   2  29   3       84.77       98.58      3.19 o
  -2  30   3       24.16       23.72      0.74 o
  -1  30   3       21.15       25.28      0.74 o
   0  30   3       81.97       79.06      1.64 o
   1  30   3        2.98        4.21      0.46 o
  -2  31   3       44.62       46.74      1.25 o
  -1  31   3        6.67        7.77      0.63 o
   0  31   3       25.52       27.05      0.99 o
   1  31   3        5.02        4.96      0.50 o
  -1  32   3        2.92        4.81      0.47 o
   0  32   3        2.37        2.11      0.47 o
  -6   0   4       21.64       24.00      1.65 o
  -5   0   4        2.24        2.08      0.34 o
  -4   0   4     1280.00     1258.12     13.85 o
  -3   0   4       53.26       50.12      1.24 o
  -2   0   4      409.88      382.73      4.26 o
  -1   0   4      384.84      415.14      4.50 o
   0   0   4     1351.45     1402.93     16.88 o
   1   0   4        0.03        0.30      0.25 o
   2   0   4      385.37      382.41      4.58 o
   3   0   4      214.40      198.36      3.90 o
   4   0   4        3.66        6.30      0.57 o
   5   0   4        6.98       11.30      0.82 o
  -6   1   4        6.10        5.82      1.30 o
  -5   1   4       24.64       24.69      0.53 o
  -4   1   4        3.73        5.90      0.29 o
  -3   1   4      308.80      330.94      2.01 o
  -2   1   4     3264.36     3465.17     33.19 o
  -1   1   4      530.77      560.07      4.54 o
   0   1   4      138.61      155.32      1.67 o
   1   1   4       16.20       25.38      0.53 o
   2   1   4      958.25      920.62      6.33 o
   3   1   4        0.89        1.81      0.24 o
   4   1   4       41.68       41.02      0.89 o
   5   1   4       34.75       42.73      1.08 o
  -6   2   4       52.74       50.86      1.18 o
  -5   2   4        5.40        5.99      0.30 o
  -4   2   4       32.65       38.23      0.51 o
  -3   2   4      318.07      295.91      2.00 o
  -2   2   4       15.02       22.67      0.45 o
  -1   2   4     3053.16     3026.29     24.57 o
   0   2   4     1905.96     1961.37     16.46 o
   1   2   4        1.50        0.43      0.20 o
   2   2   4       23.63       21.15      0.45 o
   3   2   4      218.90      200.53      1.82 o
   4   2   4       11.09       10.53      0.53 o
   5   2   4        5.39        4.22      0.43 o
  -6   3   4       14.00       15.67      1.02 o
  -5   3   4      394.11      378.04      3.03 o
  -4   3   4      276.54      265.03      2.19 o
  -3   3   4      242.99      239.12      1.54 o
  -2   3   4     2000.68     2103.78     15.05 o
  -1   3   4      788.05      841.07      7.74 o
   0   3   4     1237.23     1209.96     10.31 o
   1   3   4       19.18       17.91      0.67 o
   2   3   4       95.65       96.61      1.05 o
   3   3   4        0.46        0.25      0.18 o
   4   3   4       31.98       40.46      0.87 o
   5   3   4      166.93      193.48      2.33 o
  -6   4   4       81.80       79.82      1.73 o
  -5   4   4      122.26      122.24      1.21 o
  -4   4   4      147.90      152.51      1.28 o
  -3   4   4      242.17      250.91      1.60 o
  -2   4   4      614.60      656.68      5.10 o
  -1   4   4        3.12        5.67      0.24 o
   0   4   4     2040.40     2091.44     15.49 o
   1   4   4      564.84      595.25      7.58 o
   2   4   4      277.16      291.20      2.36 o
   3   4   4       27.37       34.24      0.57 o
   4   4   4      843.07      804.17      7.44 o
   5   4   4       10.96       13.12      1.01 o
  -6   5   4       75.68       78.68      1.73 o
  -5   5   4       40.46       39.94      0.65 o
  -4   5   4       66.04       62.28      0.68 o
  -3   5   4        0.97        1.95      0.15 o
  -2   5   4      360.86      372.20      3.25 o
  -1   5   4      247.87      258.86      2.17 o
   0   5   4      384.88      406.90      3.32 o
   1   5   4       48.76       48.94      1.65 o
   2   5   4      104.52       97.69      1.45 o
   3   5   4      322.18      306.44      2.59 o
   4   5   4       23.26       19.21      0.70 o
  -6   6   4      102.01      106.70      4.02 o
  -5   6   4       65.70       67.28      1.02 o
  -4   6   4      256.42      251.84      1.97 o
  -3   6   4      124.61      125.06      0.99 o
  -2   6   4     1567.87     1598.83     16.84 o
  -1   6   4     1054.97     1069.44      8.31 o
   0   6   4      473.18      525.14      4.78 o
   1   6   4      897.89      854.53     14.42 o
   2   6   4      345.86      322.90      2.93 o
   3   6   4       43.61       34.38      0.79 o
   4   6   4        1.86        2.84      0.41 o
  -6   7   4       60.35       54.70      1.12 o
  -5   7   4      257.12      251.71      2.19 o
  -4   7   4      109.36      110.33      1.06 o
  -3   7   4       29.03       26.10      0.37 o
  -2   7   4       37.99       39.76      0.64 o
  -1   7   4        9.42        7.77      0.32 o
   0   7   4        0.72        1.49      0.21 o
   1   7   4       76.58       77.31      2.25 o
   2   7   4       86.96       89.15      1.18 o
   3   7   4      296.99      268.22      3.14 o
   4   7   4      124.01      107.86      1.83 o
  -6   8   4       24.43       25.66      0.79 o
  -5   8   4      120.49      116.83      1.28 o
  -4   8   4      211.25      216.16      1.83 o
  -3   8   4      216.81      229.26      1.51 o
  -2   8   4       49.58       46.78      1.24 o
  -1   8   4        9.36       10.33      0.30 o
   0   8   4      538.91      568.26      5.86 o
   1   8   4       27.47       27.19      1.30 o
   2   8   4      108.79      105.57      1.59 o
   3   8   4       55.49       51.59      1.13 o
   4   8   4        2.27        3.60      0.39 o
  -6   9   4      126.40      122.30      1.83 o
  -5   9   4      214.77      210.11      2.03 o
  -4   9   4       66.70       63.10      1.04 o
  -3   9   4       15.83       17.75      0.33 o
  -2   9   4      717.09      770.85      6.26 o
  -1   9   4      470.08      503.05      4.13 o
   0   9   4      613.71      633.28      7.81 o
   1   9   4        1.71        0.64      0.22 o
   2   9   4       25.78       27.95      0.90 o
   3   9   4      165.27      162.82      2.24 o
   4   9   4       10.80       13.97      0.68 o
  -6  10   4       29.37       32.20      0.88 o
  -5  10   4       15.89       15.47      0.47 o
  -4  10   4      257.17      253.04      2.01 o
  -3  10   4      181.93      185.84      1.66 o
  -2  10   4       86.01       93.94      1.63 o
  -1  10   4       17.28       19.50      0.49 o
   0  10   4       49.92       45.68      1.21 o
   1  10   4       58.28       51.49      0.82 o
   2  10   4      129.14      124.17      1.74 o
   3  10   4       74.10       75.95      2.08 o
   4  10   4        5.18        3.83      0.44 o
  -6  11   4        1.74        2.41      0.40 o
  -5  11   4      125.66      123.53      1.33 o
  -4  11   4      294.84      289.49      2.24 o
  -3  11   4        5.33        4.85      0.34 o
  -2  11   4      141.52      133.41      1.14 o
  -1  11   4        0.42        2.04      0.19 o
   0  11   4      167.66      169.65      3.45 o
   1  11   4        2.11        5.27      0.24 o
   2  11   4      105.74      103.45      1.34 o
   3  11   4       91.29       98.42      1.67 o
   4  11   4        5.17        5.05      0.50 o
  -6  12   4       39.71       41.72      0.97 o
  -5  12   4       93.88       93.07      1.12 o
  -4  12   4      151.43      156.44      1.59 o
  -3  12   4       10.09        7.88      0.42 o
  -2  12   4        1.35        2.41      0.36 o
  -1  12   4      587.00      625.80      4.74 o
   0  12   4       25.45       26.56      0.53 o
   1  12   4      797.09      778.20      4.74 o
   2  12   4        0.05        0.40      0.20 o
   3  12   4        2.97        3.33      0.35 o
   4  12   4       19.57       21.63      1.42 o
  -6  13   4       57.68       59.39      1.20 o
  -5  13   4        1.09        0.90      0.23 o
  -4  13   4        0.27        0.54      0.22 o
  -3  13   4       10.98       10.78      0.47 o
  -2  13   4      147.67      142.61      1.13 o
  -1  13   4      130.64      137.08      1.38 o
   0  13   4       14.53       12.40      0.37 o
   1  13   4      964.67      954.73      8.39 o
   2  13   4       60.97       63.50      0.89 o
   3  13   4        3.52        3.31      0.35 o
   4  13   4      194.23      196.42      3.17 o
  -5  14   4       11.32       11.33      0.81 o
  -4  14   4      102.91      100.21      1.19 o
  -3  14   4       88.19       88.58      1.77 o
  -2  14   4        5.35        8.11      0.29 o
  -1  14   4       44.17       43.84      0.68 o
   0  14   4      138.60      132.75      1.24 o
   1  14   4        1.44        1.46      0.20 o
   2  14   4      671.32      649.02      5.01 o
   3  14   4        0.37        0.70      0.26 o
   4  14   4       45.94       50.65      1.41 o
  -5  15   4       63.66       58.88      1.16 o
  -4  15   4        1.13        2.55      0.25 o
  -3  15   4       32.06       35.00      1.00 o
  -2  15   4       41.08       42.48      0.76 o
  -1  15   4       77.02       82.38      0.80 o
   0  15   4        2.01        3.77      0.24 o
   1  15   4        0.28        0.66      0.18 o
   2  15   4        0.47        1.84      0.25 o
   3  15   4      161.99      160.79      2.29 o
   4  15   4       58.97       62.07      1.58 o
  -5  16   4       75.89       69.60      1.53 o
  -4  16   4      420.44      406.62      3.31 o
  -3  16   4       31.85       37.25      0.82 o
  -2  16   4        2.96        3.00      0.31 o
  -1  16   4      331.27      326.07      2.17 o
   0  16   4       55.87       58.01      0.71 o
   1  16   4        3.20        4.32      0.26 o
   2  16   4        0.00        0.34      0.21 o
   3  16   4      232.73      228.66      2.91 o
   4  16   4       41.58       40.56      1.29 o
  -5  17   4        1.65        1.88      0.37 o
  -4  17   4       53.25       49.45      0.91 o
  -3  17   4       80.73       76.35      1.23 o
  -2  17   4      153.78      149.98      1.84 o
  -1  17   4      502.16      500.71      3.15 o
   0  17   4      428.72      417.77      2.81 o
   1  17   4      228.50      218.17      1.87 o
   2  17   4        5.19        4.94      0.33 o
   3  17   4        5.54        5.54      0.48 o
   4  17   4       25.93       32.00      1.77 o
  -5  18   4      137.83      147.54      2.44 o
  -4  18   4       16.32       17.05      0.62 o
  -3  18   4      264.65      256.06      2.86 o
  -2  18   4      272.53      266.04      2.57 o
  -1  18   4      149.07      147.63      1.34 o
   0  18   4        4.11        4.48      0.35 o
   1  18   4      199.37      191.44      1.85 o
   2  18   4      261.25      242.69      2.31 o
   3  18   4       12.43       14.16      1.09 o
  -5  19   4       23.81       28.04      1.00 o
  -4  19   4       46.28       46.43      1.03 o
  -3  19   4       57.88       59.87      1.10 o
  -2  19   4        0.83        1.60      0.29 o
  -1  19   4       86.50       77.02      0.88 o
   0  19   4        0.14        0.17      0.18 o
   1  19   4        3.42        2.65      0.25 o
   2  19   4      107.88       99.01      1.50 o
   3  19   4      319.36      315.95      2.95 o
  -5  20   4       22.09       21.64      0.85 o
  -4  20   4       78.27       75.31      1.32 o
  -3  20   4       10.67        9.84      0.49 o
  -2  20   4       77.22       75.67      1.11 o
  -1  20   4      407.67      401.50      3.16 o
   0  20   4      524.46      501.47      3.54 o
   1  20   4      245.01      229.18      2.01 o
   2  20   4       89.24       83.20      1.16 o
   3  20   4       19.89       21.99      0.96 o
  -5  21   4       50.90       55.19      1.39 o
  -4  21   4       99.52       93.49      1.53 o
  -3  21   4      249.14      249.27      2.86 o
  -2  21   4       50.35       50.67      0.91 o
  -1  21   4      104.93      104.47      1.20 o
   0  21   4      269.37      272.36      2.45 o
   1  21   4        0.74        0.77      0.20 o
   2  21   4        3.15        4.80      0.34 o
   3  21   4       25.78       30.00      0.85 o
  -4  22   4       46.58       49.82      1.07 o
  -3  22   4      429.75      431.48      5.25 o
  -2  22   4       49.56       47.18      0.90 o
  -1  22   4      505.87      499.38      4.86 o
   0  22   4      105.56      103.79      1.27 o
   1  22   4       19.76       21.26      0.55 o
   2  22   4       18.53       24.71      0.65 o
   3  22   4       50.29       56.60      1.15 o
  -4  23   4       22.47       25.30      1.00 o
  -3  23   4       46.07       44.11      1.19 o
  -2  23   4        5.11        7.55      0.43 o
  -1  23   4        9.92       10.81      0.47 o
   0  23   4       35.39       32.73      0.70 o
   1  23   4      124.31      123.37      1.71 o
   2  23   4       11.18        8.07      0.47 o
   3  23   4       19.27       20.19      0.71 o
  -4  24   4        8.86        9.27      0.68 o
  -3  24   4       73.88       75.34      1.89 o
  -2  24   4        3.91        4.05      0.40 o
  -1  24   4      240.04      245.88      2.54 o
   0  24   4      114.66      119.08      1.44 o
   1  24   4       29.05       27.33      0.70 o
   2  24   4        6.91        9.10      0.80 o
  -4  25   4      153.75      151.45      5.26 o
  -3  25   4      319.29      309.09      3.52 o
  -2  25   4        7.61        8.36      0.49 o
  -1  25   4       67.54       68.97      1.14 o
   0  25   4        6.45        4.79      0.36 o
   1  25   4       49.28       51.00      0.97 o
   2  25   4        1.76        2.55      0.50 o
  -3  26   4      102.43      100.41      1.68 o
  -2  26   4       55.05       58.76      1.22 o
  -1  26   4      370.62      364.49      3.48 o
   0  26   4       28.79       29.65      0.66 o
   1  26   4        2.67        3.50      0.60 o
   2  26   4        0.32        0.77      0.59 o
  -3  27   4        0.17        0.29      0.40 o
  -2  27   4        4.03        2.96      0.38 o
  -1  27   4        1.88        3.49      0.36 o
   0  27   4       47.37       50.08      0.95 o
   1  27   4      170.21      189.53      2.35 o
   2  27   4        8.13       13.27      0.87 o
  -3  28   4        0.04        0.37      0.36 o
  -2  28   4       34.45       37.21      0.90 o
  -1  28   4        9.87        6.97      0.44 o
   0  28   4       18.78       16.02      0.65 o
   1  28   4       15.08       18.80      0.74 o
  -2  29   4        0.00        0.02      0.30 o
  -1  29   4        0.00        0.38      0.30 o
   0  29   4        9.26        8.84      0.55 o
   1  29   4       29.63       28.76      0.89 o
  -2  30   4        0.18        0.37      0.30 o
  -1  30   4       30.19       31.61      0.87 o
   0  30   4      124.33      122.21      1.80 o
  -1  31   4       40.71       41.90      1.02 o
  -6   1   5        3.75        5.43      0.75 o
  -5   1   5        7.58        8.66      0.33 o
  -4   1   5       61.07       60.47      0.71 o
  -3   1   5      102.15      101.40      0.84 o
  -2   1   5       35.41       42.18      0.71 o
  -1   1   5       46.53       46.28      1.00 o
   0   1   5       69.07       66.60      2.36 o
   1   1   5       11.29       11.48      0.43 o
   2   1   5      107.79      104.57      1.30 o
   3   1   5        0.04        0.03      0.23 o
   4   1   5       37.82       39.45      0.90 o
  -6   2   5       53.49       56.69      1.67 o
  -5   2   5       30.93       32.58      0.60 o
  -4   2   5        0.01        0.23      0.15 o
  -3   2   5       48.04       48.53      0.54 o
  -2   2   5      736.08      763.96      5.59 o
  -1   2   5       21.62       25.92      1.54 o
   0   2   5       44.34       51.56      1.83 o
   1   2   5       81.80       80.31      1.17 o
   2   2   5      110.08      101.81      1.28 o
   3   2   5       71.48       66.00      0.94 o
   4   2   5        0.28        0.06      0.28 o
  -6   3   5       52.83       54.39      1.63 o
  -5   3   5      155.96      155.50      2.11 o
  -4   3   5       13.42       13.00      0.35 o
  -3   3   5       37.63       43.72      0.51 o
  -2   3   5      275.03      293.32      2.02 o
   0   3   5      196.43      197.44      2.22 o
   1   3   5        0.00        0.08      0.20 o
   2   3   5      102.76       95.86      1.11 o
   3   3   5        4.26        3.57      0.29 o
   4   3   5       23.15       24.36      0.74 o
  -6   4   5       18.08       18.86      1.04 o
  -5   4   5       12.22       13.17      0.47 o
  -4   4   5      278.44      272.20      1.94 o
  -3   4   5       97.89       94.88      0.84 o
  -2   4   5        4.57        6.03      0.26 o
  -1   4   5      256.71      257.83      2.88 o
   0   4   5      219.77      213.07      2.96 o
   1   4   5      451.44      440.26      4.22 o
   2   4   5       85.97       83.85      1.03 o
   3   4   5       34.96       33.55      0.75 o
   4   4   5      226.36      243.38      2.63 o
  -6   5   5        9.17        9.60      0.53 o
  -5   5   5       68.56       69.72      1.00 o
  -4   5   5      221.73      222.99      1.66 o
  -3   5   5       68.24       71.02      0.83 o
  -2   5   5       16.83       18.33      0.35 o
  -1   5   5      273.51      264.25      2.95 o
   0   5   5      278.70      267.65      6.80 o
   1   5   5      154.44      152.35      2.07 o
   2   5   5       46.37       44.58      0.71 o
   3   5   5        6.94        5.24      0.35 o
   4   5   5       63.92       69.50      1.22 o
  -6   6   5       11.16       13.91      0.60 o
  -5   6   5       12.94       13.70      0.44 o
  -4   6   5       95.72       90.20      0.95 o
  -3   6   5       15.92       20.64      0.38 o
  -2   6   5      229.86      246.81      1.77 o
  -1   6   5      401.22      439.05      3.87 o
   0   6   5       27.32       22.10      0.79 o
   1   6   5       22.41       21.80      0.65 o
   2   6   5      711.09      689.16      6.59 o
   3   6   5      182.73      178.32      2.41 o
   4   6   5       21.41       23.81      0.73 o
  -6   7   5       75.65       75.79      1.42 o
  -5   7   5       12.18       13.27      0.44 o
  -4   7   5        2.85        2.81      0.21 o
  -3   7   5       15.25       14.04      0.36 o
  -2   7   5      440.74      446.29      4.25 o
  -1   7   5        0.12        0.58      0.14 o
   0   7   5        3.97        4.87      0.42 o
   1   7   5       61.36       61.64      1.11 o
   2   7   5      380.77      389.37      4.35 o
   3   7   5        0.13        0.58      0.28 o
   4   7   5       12.91       12.95      0.72 o
  -6   8   5      113.64      114.87      3.29 o
  -5   8   5        9.91        9.81      0.41 o
  -4   8   5        2.46        2.34      0.22 o
  -3   8   5      191.73      197.82      1.51 o
  -2   8   5        2.20        2.73      0.16 o
  -1   8   5      378.91      359.78      3.51 o
   0   8   5      377.63      401.73      3.21 o
   1   8   5        6.22        6.24      0.44 o
   2   8   5      274.63      256.32      2.57 o
   3   8   5       68.92       59.30      1.12 o
   4   8   5       31.18       29.87      1.02 o
  -6   9   5       58.49       59.63      1.20 o
  -5   9   5       93.01       93.34      1.14 o
  -4   9   5       23.24       23.71      0.51 o
  -3   9   5       65.22       68.48      0.73 o
  -2   9   5        4.71        5.96      0.22 o
  -1   9   5       92.97      110.67      1.34 o
   0   9   5       17.49       19.92      0.44 o
   1   9   5       23.33       22.11      0.55 o
   2   9   5      315.43      324.78      3.10 o
   3   9   5       30.44       26.19      0.75 o
   4   9   5      284.03      312.35      9.40 o
  -6  10   5       23.08       25.86      1.16 o
  -5  10   5       12.24       11.83      0.50 o
  -4  10   5        5.86        6.69      0.30 o
  -3  10   5        8.05        9.20      0.45 o
  -2  10   5      174.57      156.26      1.25 o
  -1  10   5       83.00       80.81      0.95 o
   0  10   5      321.56      315.34      3.32 o
   1  10   5      390.05      372.35      3.32 o
   2  10   5      313.07      298.36      5.56 o
   3  10   5       34.48       34.85      1.00 o
   4  10   5       19.47       18.84      0.83 o
  -6  11   5      360.52      355.81      6.38 o
  -5  11   5        1.19        1.04      0.33 o
  -4  11   5       80.68       82.99      1.09 o
  -3  11   5      281.44      281.85      2.15 o
  -2  11   5       86.97       88.04      1.03 o
  -1  11   5      208.43      215.71      1.92 o
   0  11   5       26.37       24.05      0.51 o
   1  11   5      192.12      186.06      1.73 o
   2  11   5       18.63       21.37      0.61 o
   3  11   5        5.32        5.48      0.50 o
   4  11   5        0.16        0.25      0.40 o
  -5  12   5       43.43       42.90      1.02 o
  -4  12   5      202.39      203.68      1.78 o
  -3  12   5      407.27      427.98      3.38 o
  -2  12   5       21.48       18.49      0.55 o
  -1  12   5      286.07      282.54      2.36 o
   0  12   5       70.36       76.23      1.10 o
   1  12   5      456.61      462.24      4.03 o
   2  12   5      134.55      138.29      2.01 o
   3  12   5        6.49        7.10      0.54 o
   4  12   5        7.21        7.70      0.62 o
  -5  13   5       32.91       32.58      0.87 o
  -4  13   5       48.27       46.55      0.79 o
  -3  13   5       28.41       27.35      0.55 o
  -2  13   5        3.37        2.88      0.20 o
  -1  13   5        0.56        0.90      0.18 o
   0  13   5      567.58      548.01      6.81 o
   1  13   5      128.55      125.14      1.16 o
   2  13   5      110.51      108.37      1.46 o
   3  13   5       70.15       76.71      1.27 o
  -5  14   5      354.72      365.66      4.03 o
  -4  14   5       60.66       62.57      1.36 o
  -3  14   5       69.31       72.41      1.63 o
  -2  14   5      143.51      144.72      1.47 o
  -1  14   5       70.15       67.90      0.87 o
   0  14   5        5.84        7.54      0.40 o
   1  14   5      619.21      603.43      4.66 o
   2  14   5       97.07       96.60      1.62 o
   3  14   5       65.46       70.43      1.86 o
  -5  15   5        2.57        3.20      0.41 o
  -4  15   5        0.35        0.23      0.22 o
  -3  15   5       58.13       59.13      0.85 o
  -2  15   5        0.16        0.26      0.16 o
  -1  15   5      144.05      153.21      1.53 o
   0  15   5       18.49       16.62      0.55 o
   1  15   5       69.63       64.06      0.92 o
   2  15   5        8.48        8.83      0.48 o
   3  15   5       77.89       82.76      2.66 o
  -5  16   5        1.81        1.28      0.41 o
  -4  16   5       63.56       61.21      1.03 o
  -3  16   5       32.44       30.70      0.66 o
  -2  16   5       47.12       48.79      0.87 o
  -1  16   5      146.30      139.86      1.44 o
   0  16   5       98.67      102.47      1.20 o
   1  16   5        3.71        4.21      0.39 o
   2  16   5       11.19        9.85      0.55 o
   3  16   5      258.73      288.26      4.09 o
  -5  17   5       19.68       22.37      1.12 o
  -4  17   5      126.65      126.01      1.61 o
  -3  17   5      111.88      117.91      1.45 o
  -2  17   5        6.75        7.53      0.41 o
  -1  17   5       69.04       76.45      0.92 o
   0  17   5      115.66      111.42      1.20 o
   1  17   5      575.90      571.97      4.52 o
   2  17   5        2.80        2.33      0.34 o
   3  17   5        5.32        7.90      0.83 o
  -5  18   5       49.63       51.70      1.36 o
  -4  18   5        1.80        3.07      0.56 o
  -3  18   5        8.85        8.00      0.49 o
  -2  18   5      447.97      454.01      3.61 o
  -1  18   5      549.82      545.58      4.20 o
   0  18   5       20.14       20.07      0.48 o
   1  18   5      623.25      602.55      4.75 o
   2  18   5        2.41        1.44      0.30 o
   3  18   5      180.44      184.87      3.19 o
  -5  19   5       10.56       10.62      0.71 o
  -4  19   5      105.99      107.71      1.49 o
  -3  19   5       60.18       57.86      1.16 o
  -2  19   5      196.78      195.50      2.52 o
  -1  19   5        5.07        6.68      0.31 o
   0  19   5        2.23        2.43      0.32 o
   1  19   5       12.41       11.67      1.05 o
   2  19   5        1.08        0.52      0.27 o
   3  19   5       70.74       79.49      1.78 o
  -4  20   5       26.21       27.11      0.70 o
  -3  20   5      161.09      169.86      2.24 o
  -2  20   5        0.81        1.55      0.26 o
  -1  20   5        5.53        5.17      0.35 o
   0  20   5       75.57       75.28      1.48 o
   1  20   5       72.33       72.64      1.29 o
   2  20   5        0.78        0.46      0.32 o
   3  20   5       14.40       16.42      0.82 o
  -4  21   5       76.72       71.28      1.65 o
  -3  21   5      215.71      205.30      2.56 o
  -2  21   5      102.67      103.31      1.43 o
  -1  21   5      196.31      196.12      2.80 o
   0  21   5        8.22        8.48      0.43 o
   1  21   5      166.34      174.58      2.02 o
   2  21   5        3.62        5.35      0.80 o
  -4  22   5       98.49       98.61      2.02 o
  -3  22   5       76.66       79.17      1.41 o
  -2  22   5        5.40        6.45      0.42 o
  -1  22   5      173.07      169.44      2.06 o
   0  22   5       53.74       52.35      1.04 o
   1  22   5       21.33       21.41      0.57 o
   2  22   5       17.52       19.02      0.70 o
  -4  23   5       12.79       12.27      0.76 o
  -3  23   5       11.20       10.15      0.51 o
  -2  23   5       49.90       46.52      0.95 o
  -1  23   5      196.64      181.67      2.97 o
   0  23   5       15.23       18.26      1.04 o
   1  23   5        0.34        0.12      0.32 o
   2  23   5       18.76       19.54      0.70 o
  -4  24   5        0.00       -0.09      0.39 o
  -3  24   5       59.53       53.92      1.05 o
  -2  24   5       20.92       21.49      0.68 o
  -1  24   5      160.73      153.55      1.82 o
   0  24   5      116.00      110.80      1.64 o
   1  24   5       15.94       17.45      0.76 o
   2  24   5        1.85        3.60      0.42 o
  -3  25   5      145.31      152.61      2.22 o
  -2  25   5       20.73       22.87      0.69 o
  -1  25   5      166.96      170.73      2.15 o
   0  25   5       22.54       24.55      0.87 o
   1  25   5        0.07        0.83      0.42 o
  -3  26   5        3.49        4.39      0.49 o
  -2  26   5        0.39        0.36      0.33 o
  -1  26   5        6.90       10.85      0.90 o
   0  26   5       20.74       20.51      0.83 o
   1  26   5       71.67       70.75      3.19 o
  -3  27   5        3.10        3.91      0.50 o
  -2  27   5       69.64       66.92      1.39 o
  -1  27   5       14.84       14.58      0.94 o
   0  27   5       59.14       58.92      1.37 o
   1  27   5        7.00        6.65      0.65 o
  -2  28   5       10.71       11.71      0.69 o
  -1  28   5        6.82        6.44      0.74 o
   0  28   5        0.08        0.09      0.33 o
  -1  29   5        0.48        0.30      0.49 o
  -6   0   6       42.31       44.80      2.13 o
  -5   0   6      137.26      135.16      1.79 o
  -4   0   6       97.12       94.73      1.32 o
  -3   0   6     1709.18     1675.45     12.80 o
  -2   0   6      621.02      612.89      7.13 o
  -1   0   6       31.57       30.56      2.01 o
   0   0   6      340.26      320.55      5.26 o
   1   0   6      645.58      654.04     10.17 o
   2   0   6       45.70       42.55      1.54 o
   3   0   6        1.20        0.86      0.30 o
  -6   1   6       15.82       16.66      1.00 o
  -5   1   6        0.44        0.70      0.20 o
  -4   1   6        1.02        1.62      0.19 o
  -3   1   6      398.53      394.84      2.35 o
  -2   1   6      122.16      131.28      1.31 o
  -1   1   6       17.57       18.20      0.49 o
   0   1   6      103.96      106.64      1.30 o
   1   1   6      138.33      135.23      2.09 o
   2   1   6      142.19      146.85      2.30 o
   3   1   6      148.98      145.92      1.58 o
  -6   2   6       15.34       17.03      0.73 o
  -5   2   6        3.08        4.58      0.32 o
  -4   2   6       28.77       26.31      0.48 o
  -3   2   6       49.90       53.07      0.66 o
  -2   2   6      794.99      783.77      5.10 o
  -1   2   6      285.16      297.49      2.74 o
   0   2   6       16.02       16.47      0.55 o
   1   2   6        9.78       11.75      0.74 o
   2   2   6      490.34      475.48      5.60 o
   3   2   6       22.87       20.33      0.57 o
  -6   3   6      137.29      132.22      2.49 o
  -5   3   6      545.34      528.08      3.47 o
  -4   3   6       13.12       14.80      0.36 o
  -3   3   6       99.88       98.97      1.11 o
  -2   3   6      131.90      134.54      1.34 o
  -1   3   6      478.75      462.03      3.93 o
   0   3   6      758.10      749.66      6.83 o
   1   3   6      205.76      213.22      2.49 o
   2   3   6       26.15       26.14      0.87 o
   3   3   6       17.25       16.14      0.57 o
  -6   4   6       19.96       20.64      0.85 o
  -5   4   6       13.37       16.75      0.69 o
  -4   4   6      261.59      254.13      1.97 o
  -3   4   6      372.75      372.80      2.57 o
  -2   4   6       17.90       15.55      0.34 o
  -1   4   6      377.80      394.73      3.45 o
   0   4   6      601.80      611.70      5.72 o
   1   4   6       30.64       27.72      0.74 o
   2   4   6        0.66        0.83      0.33 o
   3   4   6      130.75      132.26      1.65 o
  -6   5   6        2.57        3.43      0.49 o
  -5   5   6      113.09      115.34      1.36 o
  -4   5   6       18.48       19.85      0.48 o
  -3   5   6       74.47       72.95      0.89 o
  -2   5   6        9.60       10.87      0.31 o
  -1   5   6      430.54      435.13      4.30 o
   0   5   6       12.54       16.04      0.54 o
   1   5   6        4.33        4.34      0.40 o
   2   5   6        0.11        0.20      0.28 o
   3   5   6        9.31       10.16      0.54 o
  -5   6   6        7.10        7.35      0.41 o
  -4   6   6       11.59       13.96      0.38 o
  -3   6   6      245.93      246.44      2.03 o
  -2   6   6       31.68       35.07      0.56 o
  -1   6   6      429.01      424.22      3.46 o
   0   6   6       80.30       77.20      1.21 o
   1   6   6      249.70      249.45      2.79 o
   2   6   6       11.14        8.04      0.56 o
   3   6   6        0.09        0.38      0.27 o
  -5   7   6        1.70        1.34      0.38 o
  -4   7   6        0.03        0.50      0.22 o
  -3   7   6       53.34       52.07      0.73 o
  -2   7   6       72.60       70.97      0.83 o
  -1   7   6      154.33      153.30      1.46 o
   0   7   6        5.60        5.29      0.38 o
   1   7   6        3.41        3.59      0.33 o
   2   7   6       37.63       34.39      1.16 o
   3   7   6      155.50      146.28      4.20 o
  -5   8   6        0.91        1.28      0.36 o
  -4   8   6      188.43      186.41      1.59 o
  -3   8   6        7.46        7.06      0.38 o
  -2   8   6        2.29        3.64      0.23 o
  -1   8   6       10.55       11.42      0.39 o
   0   8   6        0.28        0.81      0.20 o
   1   8   6        1.83        2.02      0.42 o
   2   8   6        1.05        1.06      0.30 o
   3   8   6        0.09        1.01      0.59 o
  -5   9   6       51.32       51.12      1.05 o
  -4   9   6       11.93       12.66      0.41 o
  -3   9   6        0.98        0.95      0.19 o
  -2   9   6      248.34      261.17      2.08 o
  -1   9   6        0.49        1.00      0.19 o
   0   9   6      123.57      125.52      1.95 o
   1   9   6       13.94       15.10      0.79 o
   2   9   6      140.08      133.31      1.74 o
   3   9   6      122.20      124.00      2.42 o
  -5  10   6      147.51      145.48      2.71 o
  -4  10   6      330.83      318.22      3.70 o
  -3  10   6       87.22       90.54      1.18 o
  -2  10   6        6.20        6.55      0.32 o
  -1  10   6        2.68        4.52      0.27 o
   0  10   6        7.79        8.44      0.39 o
   1  10   6      113.45      110.85      3.49 o
   2  10   6        0.91        0.42      0.27 o
   3  10   6       38.89       37.50      1.29 o
  -5  11   6       55.16       52.88      1.50 o
  -4  11   6       26.83       26.56      0.74 o
  -3  11   6       30.55       30.73      0.56 o
  -2  11   6       46.28       40.41      0.69 o
  -1  11   6        3.34        3.27      0.25 o
   0  11   6        4.87        5.98      0.56 o
   1  11   6        2.29        2.82      0.37 o
   2  11   6        1.99        2.66      0.34 o
   3  11   6       22.48       22.40      1.00 o
  -5  12   6       40.92       41.53      1.83 o
  -4  12   6       29.99       31.85      0.97 o
  -3  12   6       24.03       22.80      0.48 o
  -2  12   6       24.85       26.68      0.57 o
  -1  12   6       76.96       76.93      0.99 o
   0  12   6      428.37      426.89      4.43 o
   1  12   6      159.71      152.36      2.51 o
   2  12   6       47.05       46.10      0.96 o
   3  12   6        2.80        3.44      0.50 o
  -5  13   6       78.09       75.52      1.40 o
  -4  13   6        0.03       -0.01      0.34 o
  -3  13   6        0.26        0.30      0.20 o
  -2  13   6        2.95        3.88      0.37 o
  -1  13   6       11.49       13.73      0.43 o
   0  13   6       64.90       60.61      1.01 o
   1  13   6      145.94      139.46      1.73 o
   2  13   6       10.68       11.60      0.96 o
   3  13   6      119.85      119.21      2.42 o
  -5  14   6        5.09        5.16      0.57 o
  -4  14   6       92.72       88.71      1.19 o
  -3  14   6        2.70        3.26      0.32 o
  -2  14   6       17.25       18.33      0.49 o
  -1  14   6      134.80      131.65      1.42 o
   0  14   6        2.26        3.48      0.30 o
   1  14   6       35.47       31.91      1.05 o
   2  14   6        3.27        4.16      0.39 o
   3  14   6       98.37      100.61      3.31 o
  -5  15   6        3.83        3.34      0.45 o
  -4  15   6        3.92        4.22      0.32 o
  -3  15   6       45.24       44.50      1.11 o
  -2  15   6      148.13      161.50      1.66 o
  -1  15   6       96.42       95.81      1.17 o
   0  15   6      167.64      168.75      1.98 o
   1  15   6       80.32       78.38      1.73 o
   2  15   6       64.15       63.60      1.29 o
   3  15   6      101.80       96.69      2.96 o
  -5  16   6        5.01        5.18      0.54 o
  -4  16   6        0.08        0.51      0.23 o
  -3  16   6       16.63       15.49      0.70 o
  -2  16   6      416.76      411.60      3.76 o
  -1  16   6       12.24       12.01      0.41 o
   0  16   6        0.82        1.73      0.43 o
   1  16   6       20.22       15.82      0.63 o
   2  16   6       99.24      101.54      1.92 o
  -4  17   6       10.58       10.69      0.45 o
  -3  17   6       40.75       41.05      1.46 o
  -2  17   6       49.60       46.37      0.92 o
  -1  17   6       24.66       25.16      0.58 o
   0  17   6      321.16      305.07      3.14 o
   1  17   6        3.44        4.43      0.33 o
   2  17   6       19.50       19.62      1.00 o
  -4  18   6      245.95      255.52      3.65 o
  -3  18   6       61.52       59.21      1.18 o
  -2  18   6       56.79       53.51      1.21 o
  -1  18   6      119.20      120.71      1.38 o
   0  18   6       58.16       60.60      1.09 o
   1  18   6        0.24        0.33      0.31 o
   2  18   6        3.78        4.71      1.54 o
  -4  19   6        2.01        3.32      0.48 o
  -3  19   6       20.38       20.28      0.65 o
  -2  19   6      107.91      103.87      2.13 o
  -1  19   6       24.96       22.93      0.57 o
   0  19   6        2.52        3.74      0.44 o
   1  19   6       71.51       68.19      1.05 o
   2  19   6       50.31       51.11      1.48 o
  -4  20   6       72.42       66.96      1.95 o
  -3  20   6        8.54        9.03      0.49 o
  -2  20   6        4.50        4.17      0.47 o
  -1  20   6      193.78      185.61      2.44 o
   0  20   6       38.14       41.23      1.10 o
   1  20   6      106.90       98.91      1.89 o
   2  20   6       51.47       58.02      1.41 o
  -4  21   6      149.82      140.21      2.78 o
  -3  21   6       28.48       28.15      0.85 o
  -2  21   6       16.54       17.12      0.74 o
  -1  21   6      104.31      103.61      2.66 o
   0  21   6       22.47       23.16      0.70 o
   1  21   6       41.98       39.94      1.19 o
  -3  22   6        1.50        1.61      0.74 o
  -2  22   6      181.36      184.26      2.59 o
  -1  22   6        9.04        8.13      0.75 o
   0  22   6       46.49       49.79      1.10 o
   1  22   6        3.07        3.68      0.38 o
  -3  23   6       33.24       33.44      1.16 o
  -2  23   6       69.82       71.28      1.75 o
  -1  23   6       35.93       34.28      1.77 o
   0  23   6        0.04        0.35      0.50 o
   1  23   6        5.04        6.53      0.47 o
  -3  24   6        0.18        0.30      0.59 o
  -2  24   6      169.87      175.32      3.00 o
  -1  24   6      103.64       98.11      3.07 o
   0  24   6       19.04       19.39      1.42 o
   1  24   6        0.59        0.18      0.42 o
  -2  25   6       12.34       13.91      0.89 o
  -1  25   6       48.11       45.63      2.01 o
   0  25   6      176.08      181.57      4.49 o
  -2  26   6       13.56       13.76      0.91 o
  -1  26   6       36.16       38.89      1.89 o
  -5   1   7        5.60        3.76      0.37 o
  -4   1   7        5.21        7.08      0.33 o
  -3   1   7      156.31      153.02      1.41 o
  -2   1   7       13.33       13.61      0.69 o
  -1   1   7        1.31        1.13      0.27 o
   0   1   7        1.11        0.83      0.27 o
   1   1   7        6.77        6.39      0.50 o
   2   1   7       13.20       11.95      1.83 o
   3   1   7       47.38       48.91      0.99 o
  -5   2   7       44.54       42.38      0.82 o
  -4   2   7       50.91       45.53      0.85 o
  -3   2   7       27.15       31.01      0.58 o
  -2   2   7       40.80       39.60      0.67 o
  -1   2   7      217.64      221.28      2.27 o
   0   2   7        2.66        3.06      0.50 o
   1   2   7       12.09       12.00      0.67 o
   2   2   7       14.84       14.94      0.83 o
   3   2   7       71.73       74.08      1.41 o
  -5   3   7       25.54       25.29      1.04 o
  -4   3   7        8.89        8.22      0.36 o
  -3   3   7      187.66      182.35      1.77 o
  -2   3   7        0.21        0.16      0.17 o
  -1   3   7        1.58        2.00      0.26 o
   0   3   7        4.47        4.79      0.38 o
   1   3   7      175.00      176.33      2.72 o
   2   3   7        0.30        0.46      0.28 o
   3   3   7       15.22       17.15      0.73 o
  -5   4   7        4.42        5.10      0.53 o
  -4   4   7        0.04        0.25      0.18 o
  -3   4   7       23.96       24.79      0.52 o
  -2   4   7        4.69        4.58      0.49 o
  -1   4   7        1.57        1.59      0.29 o
   0   4   7       84.18       85.51      1.40 o
   1   4   7      191.19      186.70      6.92 o
   2   4   7        4.35        6.33      0.71 o
  -5   5   7       91.49       96.49      1.60 o
  -4   5   7      154.30      146.37      2.34 o
  -3   5   7        0.06        1.22      0.20 o
  -2   5   7       34.71       32.56      0.84 o
  -1   5   7       97.85       92.66      1.92 o
   0   5   7      119.34      122.83      1.76 o
   1   5   7      182.96      182.13      2.33 o
   2   5   7        3.56        2.90      0.45 o
  -5   6   7      120.44      123.90      2.34 o
  -4   6   7        0.10        0.54      0.19 o
  -3   6   7      413.98      407.60      3.48 o
  -2   6   7      300.84      296.43      2.76 o
  -1   6   7        9.61       11.12      0.65 o
   0   6   7      100.48       99.16      1.56 o
   1   6   7      136.03      146.83      2.03 o
   2   6   7       86.46       91.30      2.31 o
  -5   7   7        7.17        6.42      0.65 o
  -4   7   7        0.02        0.46      0.20 o
  -3   7   7       15.73       14.23      0.41 o
  -2   7   7       36.98       39.31      1.33 o
  -1   7   7       39.49       39.50      0.76 o
   0   7   7        1.24        1.47      0.31 o
   1   7   7      173.09      177.50      3.49 o
   2   7   7       47.38       52.14      1.33 o
  -5   8   7       34.91       38.16      1.28 o
  -4   8   7       33.78       31.48      0.75 o
  -3   8   7        0.48        0.33      0.17 o
  -2   8   7       41.18       40.40      0.71 o
  -1   8   7      106.91      109.01      1.39 o
   0   8   7       36.20       36.18      0.90 o
   1   8   7      444.05      462.44      4.74 o
   2   8   7      132.60      128.44      2.46 o
  -5   9   7       27.95       27.99      1.11 o
  -4   9   7       19.81       20.20      0.54 o
  -3   9   7        9.16        9.94      0.36 o
  -2   9   7        0.08        0.21      0.20 o
  -1   9   7        2.30        4.73      0.36 o
   0   9   7      103.57      101.29      1.35 o
   1   9   7       60.98       60.75      1.63 o
   2   9   7        2.74        3.41      0.45 o
  -5  10   7       11.49       11.97      0.82 o
  -4  10   7       10.80       13.12      0.43 o
  -3  10   7       70.71       69.87      0.91 o
  -2  10   7       17.83       17.20      0.47 o
  -1  10   7      355.73      345.74      3.68 o
   0  10   7      178.23      178.75      1.96 o
   1  10   7        6.42        6.62      0.65 o
   2  10   7       18.63       21.68      1.06 o
  -5  11   7       70.69       72.09      1.78 o
  -4  11   7        3.37        2.56      0.29 o
  -3  11   7        9.35        8.94      0.35 o
  -2  11   7        4.93        5.17      0.37 o
  -1  11   7       48.59       52.07      0.90 o
   0  11   7        6.70        8.16      0.42 o
   1  11   7       16.05       16.04      0.87 o
   2  11   7       36.40       35.03      1.25 o
  -5  12   7       43.06       38.84      1.36 o
  -4  12   7       96.11       86.79      2.12 o
  -3  12   7        0.00        0.15      0.22 o
  -2  12   7        4.56        5.84      0.34 o
  -1  12   7       31.57       31.08      0.65 o
   0  12   7        5.65        7.96      0.59 o
   1  12   7        0.27        0.16      0.30 o
   2  12   7       41.63       47.53      1.50 o
  -4  13   7        6.54        5.79      0.70 o
  -3  13   7       65.10       62.12      0.97 o
  -2  13   7        0.18        0.41      0.22 o
  -1  13   7       39.07       37.39      0.99 o
   0  13   7       60.67       60.06      1.54 o
   1  13   7      103.58      101.28      2.07 o
  -4  14   7       25.54       25.81      1.26 o
  -3  14   7        7.23        6.35      0.58 o
  -2  14   7      100.47      102.70      1.30 o
  -1  14   7        0.00       -0.08      0.21 o
   0  14   7        0.62        0.81      0.41 o
   1  14   7        7.20        8.75      0.83 o
   2  14   7        2.87        3.31      0.71 o
  -4  15   7        4.12        5.61      1.12 o
  -3  15   7       77.44       77.06      1.23 o
  -2  15   7        9.39        8.97      0.42 o
  -1  15   7        4.50        4.51      0.38 o
   0  15   7      218.55      213.09      3.35 o
   1  15   7       50.74       52.72      1.77 o
   2  15   7       14.79       17.38      1.18 o
  -4  16   7       32.71       34.59      1.34 o
  -3  16   7        5.44        5.90      0.54 o
  -2  16   7        2.12        2.10      0.28 o
  -1  16   7       84.95       82.71      1.14 o
   0  16   7       20.37       22.37      0.73 o
   1  16   7        0.25        0.71      0.47 o
  -4  17   7        6.32        6.29      0.95 o
  -3  17   7       89.56       89.36      2.00 o
  -2  17   7       16.77       18.82      0.55 o
  -1  17   7        0.64        0.84      0.26 o
   0  17   7      218.13      217.73      2.51 o
   1  17   7       17.70       17.02      1.06 o
  -4  18   7       13.18       14.98      1.00 o
  -3  18   7      125.63      125.62      2.46 o
  -2  18   7      299.30      293.58      2.72 o
  -1  18   7       21.91       24.75      0.62 o
   0  18   7        2.94        4.58      0.44 o
   1  18   7       50.58       47.05      1.65 o
  -3  19   7       15.69       15.40      0.92 o
  -2  19   7       67.46       67.11      1.67 o
  -1  19   7      114.29      119.42      1.81 o
   0  19   7      175.96      171.57      3.61 o
   1  19   7        0.08       -0.12      0.47 o
  -3  20   7       16.62       19.10      1.18 o
  -2  20   7        2.18        1.95      0.54 o
  -1  20   7       15.74       18.19      0.76 o
   0  20   7      202.63      209.04      3.20 o
  -3  21   7        0.83        1.10      0.54 o
  -2  21   7       25.80       27.72      1.13 o
  -1  21   7        2.54        3.46      0.48 o
   0  21   7      112.53      123.11      3.37 o
  -2  22   7       40.11       42.53      1.38 o
  -1  22   7       22.68       22.34      1.54 o
   0  22   7       31.76       33.02      1.05 o
  -2  23   7       70.68       73.26      1.83 o
  -1  23   7       16.65       17.61      1.42 o
  -5   0   8       29.08       34.16      1.54 o
  -4   0   8      248.15      229.21      4.73 o
  -3   0   8      331.71      309.61      3.50 o
  -2   0   8       57.51       55.46      1.42 o
  -1   0   8      402.06      384.26      5.09 o
   0   0   8      472.95      461.25      8.04 o
   1   0   8       14.28       13.12      1.06 o
   2   0   8        3.13        3.07      0.71 o
  -5   1   8       40.34       44.33      1.25 o
  -4   1   8        0.37        1.10      1.00 o
  -3   1   8       24.62       25.44      0.57 o
  -2   1   8       30.14       29.42      0.74 o
  -1   1   8       66.97       64.65      1.27 o
   0   1   8       73.14       72.59      1.67 o
   1   1   8       42.35       44.94      1.34 o
   2   1   8       32.28       33.47      1.13 o
  -5   2   8        0.02        0.45      0.36 o
  -4   2   8       14.13       16.79      0.75 o
  -3   2   8      108.95       94.31      1.33 o
  -2   2   8       10.47        8.95      0.46 o
  -1   2   8       13.59       14.35      0.63 o
   0   2   8       10.19       14.25      0.95 o
   1   2   8      142.12      140.51      2.46 o
   2   2   8       39.46       37.65      2.60 o
  -4   3   8      256.96      239.11      3.47 o
  -3   3   8       92.39       82.96      1.23 o
  -2   3   8       54.31       50.68      0.97 o
  -1   3   8      276.89      265.60      3.13 o
   0   3   8      207.80      205.35      3.13 o
   1   3   8       56.27       56.69      1.77 o
  -4   4   8      127.13      112.36      1.78 o
  -3   4   8        6.94        9.62      0.45 o
  -2   4   8        1.12        2.36      0.26 o
  -1   4   8      159.34      156.42      3.35 o
   0   4   8       57.50       60.98      1.25 o
   1   4   8       34.87       35.92      1.89 o
  -4   5   8       12.60       12.09      0.49 o
  -3   5   8       17.18       14.12      0.53 o
  -2   5   8       85.75       82.65      1.23 o
  -1   5   8       26.62       25.67      0.79 o
   0   5   8        0.52        0.86      0.31 o
   1   5   8       10.45       11.30      0.71 o
  -4   6   8       61.31       61.90      1.07 o
  -3   6   8       47.06       48.26      0.92 o
  -2   6   8       15.67       13.87      0.85 o
  -1   6   8       62.86       57.62      1.50 o
   0   6   8       18.51       17.45      0.70 o
   1   6   8        0.84        0.25      0.37 o
  -4   7   8      122.54      113.08      1.79 o
  -3   7   8       23.67       24.20      0.92 o
  -2   7   8       19.03       18.74      0.64 o
  -1   7   8        0.55        0.77      0.26 o
   0   7   8       16.29       15.17      0.66 o
   1   7   8        3.14        4.05      0.54 o
  -4   8   8       21.59       20.66      0.76 o
  -3   8   8        8.18        9.15      0.38 o
  -2   8   8      101.20       92.69      1.53 o
  -1   8   8       27.10       26.82      0.68 o
   0   8   8       26.26       27.23      0.85 o
   1   8   8      122.58      119.60      2.20 o
  -4   9   8       10.15       11.65      0.77 o
  -3   9   8        0.07        0.23      0.23 o
  -2   9   8       78.31       86.31      4.88 o
  -1   9   8       22.36       21.42      0.69 o
   0   9   8       14.03       13.54      0.63 o
   1   9   8       44.66       45.72      1.33 o
  -4  10   8       53.29       56.27      1.22 o
  -3  10   8        0.09        0.18      0.22 o
  -2  10   8       12.86       14.40      1.28 o
  -1  10   8        3.93        3.59      0.37 o
   0  10   8        0.01        0.02      0.26 o
   1  10   8       12.00       14.78      1.30 o
  -4  11   8       31.80       32.53      1.24 o
  -3  11   8       28.87       29.41      0.78 o
  -2  11   8       60.38       59.85      1.21 o
  -1  11   8        2.90        4.11      0.90 o
   0  11   8        1.73        2.07      0.36 o
   1  11   8        3.74        4.02      0.95 o
  -4  12   8       27.87       30.21      0.90 o
  -3  12   8        0.62        0.30      0.33 o
  -2  12   8        9.45        8.83      0.46 o
  -1  12   8        0.00       -0.14      0.34 o
   0  12   8       56.83       55.97      1.29 o
   1  12   8       20.22       20.49      0.94 o
  -4  13   8       14.45       17.07      1.77 o
  -3  13   8       16.62       18.47      0.88 o
  -2  13   8        0.44        0.51      0.25 o
  -1  13   8       25.54       30.80      1.06 o
   0  13   8       21.70       19.04      0.75 o
   1  13   8        0.79       -0.24      0.47 o
  -3  14   8       31.14       33.12      0.92 o
  -2  14   8      142.53      147.32      2.51 o
  -1  14   8       30.59       31.35      2.84 o
   0  14   8       27.03       29.20      1.30 o
  -3  15   8        0.12        1.90      0.36 o
  -2  15   8       65.79       68.87      1.35 o
  -1  15   8      170.39      173.30      2.72 o
   0  15   8      251.75      238.07      4.85 o
  -3  16   8      240.73      230.51      3.71 o
  -2  16   8       23.93       21.55      0.73 o
  -1  16   8        7.28        8.71      0.62 o
   0  16   8       54.86       52.60      1.77 o
  -3  17   8       85.18       83.14      2.00 o
  -2  17   8        0.64        1.97      0.40 o
  -1  17   8       72.93       69.16      1.27 o
  -2  18   8       73.78       75.78      1.39 o
  -1  18   8       67.49       67.74      2.06 o
  -3   1   9        6.89        6.02      0.57 o
  -2   1   9        6.76        6.67      0.67 o
  -1   1   9        1.27        0.77      0.42 o
   0   1   9       38.33       37.66      1.25 o
  -3   2   9       13.73       12.97      1.83 o
  -2   2   9       30.66       30.62      1.17 o
  -1   2   9        3.41        4.50      0.89 o
   0   2   9       72.84       73.72      1.80 o
  -3   3   9        0.47       -0.08      0.37 o
  -2   3   9       54.06       51.63      1.50 o
  -1   3   9        2.18        1.81      0.53 o
   0   3   9       15.44       16.72      2.07 o
  -3   4   9       20.78       19.49      1.48 o
  -2   4   9       10.47        8.98      0.75 o
  -1   4   9        3.90        2.84      0.50 o
   0   4   9       71.61       69.80      1.75 o
  -3   5   9        0.06        0.26      0.37 o
  -2   5   9        0.35        0.81      0.34 o
  -1   5   9       23.68       23.32      1.04 o
   0   5   9      165.19      170.09      2.96 o
  -3   6   9       49.06       47.10      1.31 o
  -2   6   9        8.83        8.78      0.71 o
  -1   6   9       39.30       34.75      1.21 o
   0   6   9       18.06       16.86      0.96 o
  -3   7   9       67.15       63.02      4.67 o
  -2   7   9       98.25       84.52      1.78 o
  -1   7   9        6.60        8.02      0.71 o
   0   7   9        0.12        1.06      0.45 o
  -3   8   9        0.10        0.28      0.37 o
  -2   8   9       18.49       19.98      0.82 o
  -1   8   9       20.55       20.02      0.85 o
  -3   9   9       26.86       24.73      0.99 o
  -2   9   9        5.02        4.44      0.54 o
  -1   9   9       12.49       11.69      0.71 o
  -2  10   9       29.25       32.82      1.08 o
  -1  10   9       12.03       12.55      0.71 o
  -2  11   9       23.94       25.12      2.54 o
  -1  11   9       41.91       41.00      1.48 o
 
